# Supplementary material for: Mycobacterium bovis Population Structure in Cattle and Local Badgers: Co-Localisation and Variation by Farm Type
Source: Pathogens. 2020 Jul 21;9(7):592. doi: 10.3390/pathogens9070592 (PMC7400278; doi:10.3390/pathogens9070592)
Supplement: Supplementary file 1 [file pathogens-09-00592-s001.zip]

Archive with 4 entries (4 files):
- Supplementary Data 1.csv
- Supplementary Data 2.csv
- Supplementary Material 1.docx
- Supplementary Material 2.docx
