# Supplementary material for: Mycobacterium bovis Population Structure in Cattle and Local Badgers: Co-Localisation and Variation by Farm Type
Source: Pathogens. 2020 Jul 21;9(7):592. doi: 10.3390/pathogens9070592 (PMC7400278; doi:10.3390/pathogens9070592)
Supplement: Supplementary file 1 [file pathogens-09-00592-s001.zip › Supplementary Data 1.csv]

	herd_id	btb_breakdown_id	test_start_date	test_end_date	hrd_MLVA	DVO	test_year	milk_licence_flag	episode_length_days	patch_btb_prevalence	herd_size	out_moves_180_before_breakdown	in_moves_180_before_breakdown	x_jittered	y_jittered
1	1	1 - 2838 - 2037	26/04/2014 00:00	23/04/2015 00:00	4.14	Larne	2014	0	362	11	63	18	0	331091.5256	386751.053
2	1	1 - 2838 - 2037	26/04/2014 00:00	23/04/2015 00:00	1.14	Larne	2014	0	362	11	63	18	0	331091.5256	386751.053
3	2	2 - 3231 - 2241	29/12/2010 00:00	25/08/2011 00:00	1.14	Larne	2010	0	239	5.21	199	332	273	331175.7435	392761.9407
4	2	2 - 1121 - 477	11/01/2013 00:00	06/02/2014 00:00	4.14	Larne	2013	0	391	10.81	196	309	238	331175.7435	392761.9407
5	2	2 - 3359 - 1632	31/03/2015 00:00	18/12/2015 00:00	4.14	Larne	2015	0	262	10.61	243	279	259	331175.7435	392761.9407
6	2	2 - 3359 - 1632	31/03/2015 00:00	18/12/2015 00:00	114.14	Larne	2015	0	262	10.61	243	279	259	331175.7435	392761.9407
7	3	3 - 3025 - 1112	28/02/2008 00:00	13/03/2009 00:00	120.14	Larne	2008	1	379	7.03	403	31	12	348277.8479	394505.3159
8	3	3 - 3025 - 1112	28/02/2008 00:00	13/03/2009 00:00	8.14	Larne	2008	1	379	7.03	403	31	12	348277.8479	394505.3159
9	4	4 - 2423 - 560	22/07/2010 00:00	07/01/2011 00:00	16.273	Coleraine	2010	0	169	11.39	70	21	68	289649.0206	427295.964
10	5	5 - 2172 - 2664	20/05/2008 00:00	30/10/2008 00:00	5.14	Enniskillen	2008	0	163	4.72	155	72	5	224907.8872	331618.1162
11	5	5 - 398 - 1631	04/08/2014 00:00	18/12/2014 00:00	5.14	Enniskillen	2014	0	136	7.4	212	64	15	224907.8872	331618.1162
12	6	6 - 2410 - 461	22/05/2014 00:00	05/12/2014 00:00	5.14	Enniskillen	2014	0	197	9.71	48	54	17	231134.5095	337070.6038
13	7	7 - 2655 - 1025	24/07/2015 00:00	12/02/2016 00:00	2.142	Coleraine	2015	0	203	13	12	17	12	295038.9052	391424.5764
14	8	8 - 3375 - 559	31/07/2009 00:00	07/01/2010 00:00	7.14	Larne	2009	0	160	2.72	125	87	109	313966.1925	372519.5088
15	8	8 - 1519 - 2109	14/08/2010 00:00	24/02/2011 00:00	2.142	Larne	2010	0	194	4.31	138	86	109	313966.1925	372519.5088
16	8	8 - 1701 - 1989	16/03/2012 00:00	22/10/2012 00:00	4.14	Larne	2012	0	220	5.51	266	59	87	313966.1925	372519.5088
17	8	8 - 821 - 644	08/05/2013 00:00	07/12/2013 00:00	2.142	Larne	2013	0	213	5.14	215	221	218	313966.1925	372519.5088
18	8	8 - 467 - 1617	05/03/2014 00:00	18/10/2014 00:00	2.142	Larne	2014	0	227	3.57	222	74	0	313966.1925	372519.5088
19	8	8 - 1300 - 1730	12/08/2015 00:00	19/12/2015 00:00	103.142	Larne	2015	0	129	2.85	224	210	216	313966.1925	372519.5088
20	9	9 - 750 - 1025	07/09/2015 00:00	12/02/2016 00:00	3.14	Armagh	2015	0	158	10.82	58	8	4	301815.7297	340576.9132
21	10	10 - 666 - 2384	06/12/2012 00:00	27/04/2013 00:00	464.263	Newry	2012	0	142	19.02	24	14	5	329434.8111	342267.8586
22	11	11 - 2118 - 811	19/11/2009 00:00	09/10/2010 00:00	1.14	Dungannon	2009	0	324	3.78	28	11	1	267824.5425	381169.6893
23	11	11 - 2118 - 811	19/11/2009 00:00	09/10/2010 00:00	42.142	Dungannon	2009	0	324	3.78	28	11	1	267824.5425	381169.6893
24	12	12 - 1502 - 2590	14/06/2012 00:00	29/10/2012 00:00	5.14	Enniskillen	2012	0	137	10.69	62	18	5	213022.0112	348720.7395
25	12	12 - 1502 - 2590	14/06/2012 00:00	29/10/2012 00:00	415.14	Enniskillen	2012	0	137	10.69	62	18	5	213022.0112	348720.7395
26	13	13 - 2354 - 772	21/11/2013 00:00	09/05/2014 00:00	5.14	Ballymena	2013	0	169	12.55	135	4	54	304721.0169	414508.0012
27	14	14 - 3336 - 1965	30/12/2010 00:00	22/07/2011 00:00	18.129	Ballymena	2010	0	204	12.72	19	2	0	310989.5391	404911.3914
28	14	14 - 1790 - 510	16/12/2011 00:00	06/07/2012 00:00	6.263	Ballymena	2011	0	203	9.86	18	3	1	310989.5391	404911.3914
29	14	14 - 2100 - 2489	19/09/2013 00:00	28/06/2014 00:00	6.263	Ballymena	2013	0	282	9.85	20	2	2	310989.5391	404911.3914
30	15	15 - 711 - 1084	07/05/2010 00:00	12/11/2010 00:00	6.263	Enniskillen	2010	1	189	6.99	81	20	12	220239.5003	337474.7836
31	15	15 - 711 - 1084	07/05/2010 00:00	12/11/2010 00:00	2.142	Enniskillen	2010	1	189	6.99	81	20	12	220239.5003	337474.7836
32	16	16 - 1402 - 2364	13/08/2009 00:00	27/02/2010 00:00	8.14	Enniskillen	2009	0	198	4.68	46	32	3	218406.9172	336933.8907
33	17	17 - 881 - 1847	08/11/2013 00:00	21/03/2014 00:00	5.14	Ballymena	2013	0	133	10.3	21	0	2	297202.4178	404513.0283
34	18	18 - 2877 - 2694	26/09/2011 00:00	31/03/2012 00:00	8.14	Enniskillen	2011	1	187	11.76	526	130	60	228011.1693	347041.1209
35	19	19 - 1403 - 2109	13/08/2010 00:00	24/02/2011 00:00	56.14	Larne	2010	0	195	5.21	126	47	0	331178.7521	396293.55
36	19	19 - 1403 - 2109	13/08/2010 00:00	24/02/2011 00:00	73.14	Larne	2010	0	195	5.21	126	47	0	331178.7521	396293.55
37	19	19 - 1403 - 2109	13/08/2010 00:00	24/02/2011 00:00	4.14	Larne	2010	0	195	5.21	126	47	0	331178.7521	396293.55
38	20	20 - 713 - 2489	07/05/2013 00:00	28/06/2014 00:00	5.14	Enniskillen	2013	1	417	6.74	168	88	63	218530.1247	335008.3107
39	20	20 - 3243 - 1245	30/01/2015 00:00	14/08/2015 00:00	5.14	Enniskillen	2015	1	196	10.33	246	26	62	218530.1247	335008.3107
40	21	21 - 2133 - 2151	19/12/2014 00:00	24/07/2015 00:00	2.142	Enniskillen	2014	0	217	4.49	105	20	7	235232.1542	326537.2956
41	22	22 - 714 - 214	07/05/2014 00:00	03/04/2015 00:00	2.142	Dungannon	2014	0	331	9.43	46	7	0	283306.9629	368737.4995
42	23	23 - 3299 - 924	30/08/2013 00:00	11/01/2014 00:00	2.142	Dungannon	2013	0	134	3.35	112	27	0	289553.5894	370661.1542
43	24	24 - 1950 - 491	18/05/2012 00:00	06/04/2013 00:00	3.14	Armagh	2012	0	323	9.57	50	22	0	287555.9042	340054.6863
44	25	25 - 911 - 2429	09/02/2011 00:00	27/10/2011 00:00	1.14	Omagh	2011	0	260	9.68	2	19	0	219280.0614	379468.5481
45	26	26 - 3210 - 388	29/10/2010 00:00	05/03/2011 00:00	8.14	Enniskillen	2010	1	127	6.99	103	30	0	219442.6189	337772.6353
46	26	26 - 203 - 1690	02/11/2012 00:00	19/07/2013 00:00	5.14	Enniskillen	2012	1	259	5.8	68	15	0	219442.6189	337772.6353
47	27	27 - 3375 - 928	31/07/2009 00:00	11/02/2010 00:00	9.273	Coleraine	2009	0	195	13.77	14	2	1	295673.5946	430114.7113
48	28	28 - 1145 - 349	11/04/2008 00:00	04/10/2008 00:00	2.142	Enniskillen	2008	0	176	10.36	40	5	2	246630.8834	343968.9508
49	29	29 - 2779 - 2451	25/09/2015 00:00	28/01/2016 00:00	5.14	Enniskillen	2015	0	125	14.03	130	32	0	216733.4498	347164.4177
50	30	30 - 2806 - 2701	26/01/2012 00:00	31/05/2012 00:00	117.14	Newry	2012	0	126	18.04	34	2	2	323671.3209	347103.9373
51	31	31 - 2382 - 426	22/02/2013 00:00	05/07/2013 00:00	5.14	Enniskillen	2013	1	133	8.47	64	16	11	216481.0625	342842.7607
52	32	32 - 3119 - 307	28/11/2014 00:00	04/04/2015 00:00	2.142	Enniskillen	2014	0	127	4.49	22	1	0	237927.2739	332648.2052
53	33	33 - 2903 - 1518	27/01/2009 00:00	17/09/2009 00:00	7.14	Armagh	2009	0	233	9.42	148	198	137	280022.937	350675.9864
54	34	34 - 2379 - 48	22/02/2010 00:00	01/07/2010 00:00	379.14	Enniskillen	2010	0	129	8.82	54	15	0	224104.8649	346390.8628
55	34	34 - 2842 - 2298	26/05/2011 00:00	26/04/2012 00:00	5.14	Enniskillen	2011	0	336	11.76	32	9	0	224104.8649	346390.8628
56	35	35 - 1300 - 1632	12/08/2015 00:00	18/12/2015 00:00	122.263	Newtownards	2015	0	128	18	52	1	0	326514.503	356434.2951
57	36	36 - 2865 - 895	26/08/2009 00:00	10/09/2010 00:00	27.14	Londonderry	2009	0	380	7.93	8	101	65	273269.6147	419815.6071
58	36	36 - 2865 - 895	26/08/2009 00:00	10/09/2010 00:00	11.145	Londonderry	2009	0	380	7.93	8	101	65	273269.6147	419815.6071
59	37	37 - 3079 - 2293	28/07/2015 00:00	26/03/2016 00:00	7.14	Armagh	2015	0	242	7.32	90	9	83	277643.8829	341242.3829
60	38	38 - 1009 - 1141	10/01/2008 00:00	13/07/2008 00:00	1.14	Omagh	2008	0	185	8.1	174	29	25	253867.9307	372694.0532
61	38	38 - 1110 - 2686	10/12/2011 00:00	31/01/2013 00:00	1.14	Omagh	2011	0	418	6.04	130	57	14	253867.9307	372694.0532
62	38	38 - 1110 - 2686	10/12/2011 00:00	31/01/2013 00:00	2.142	Omagh	2011	0	418	6.04	130	57	14	253867.9307	372694.0532
63	38	38 - 1310 - 1364	12/09/2015 00:00	16/01/2016 00:00	1.14	Omagh	2015	0	126	18.55	151	24	23	253867.9307	372694.0532
64	39	39 - 2446 - 1656	22/09/2014 00:00	19/03/2015 00:00	9.273	Larne	2014	1	178	13.97	187	9	0	306097.4897	388402.0093
65	40	40 - 3315 - 1845	30/10/2008 00:00	21/03/2009 00:00	1.14	Newtownards	2008	0	142	11.76	12	7	0	345047.9795	378676.3854
66	41	41 - 1565 - 2042	15/01/2013 00:00	23/05/2013 00:00	5.14	Omagh	2013	0	128	3.98	156	23	22	240751.2819	364888.7441
67	42	42 - 453 - 1827	05/02/2009 00:00	21/01/2010 00:00	2.142	Coleraine	2009	0	350	8.75	125	20	8	284343.5243	397873.1003
68	43	43 - 2452 - 2202	22/10/2009 00:00	25/03/2010 00:00	9.273	Coleraine	2009	1	154	9.23	77	18	9	276011.9924	433775.7994
69	44	44 - 2374 - 2482	22/01/2015 00:00	28/05/2015 00:00	23.142	Londonderry	2015	1	126	6.87	409	115	0	271968.8506	411320.0696
70	45	45 - 673 - 1129	07/01/2010 00:00	13/05/2010 00:00	2.142	Enniskillen	2010	0	126	9.32	238	15	20	235296.4233	330366.3893
71	45	45 - 2629 - 1153	24/04/2015 00:00	13/08/2015 00:00	5.14	Enniskillen	2015	0	111	6.4	209	31	74	235296.4233	330366.3893
72	46	46 - 1466 - 1798	14/02/2013 00:00	20/09/2013 00:00	5.14	Enniskillen	2013	0	218	8.47	35	6	0	215484.1795	340999.7172
73	47	47 - 2037 - 2055	19/03/2009 00:00	23/07/2009 00:00	1.14	Omagh	2009	0	126	5	262	53	41	257551.1148	373650.6144
74	47	47 - 2037 - 2055	19/03/2009 00:00	23/07/2009 00:00	49.14	Omagh	2009	0	126	5	262	53	41	257551.1148	373650.6144
75	47	47 - 2858 - 1196	26/07/2012 00:00	14/02/2013 00:00	2.142	Omagh	2012	0	203	20.4	225	75	29	257551.1148	373650.6144
76	47	47 - 2858 - 1196	26/07/2012 00:00	14/02/2013 00:00	1.14	Omagh	2012	0	203	20.4	225	75	29	257551.1148	373650.6144
77	48	48 - 1554 - 1071	14/12/2010 00:00	12/09/2011 00:00	173.14	Armagh	2010	0	272	10	344	144	350	285490.2014	344616.7298
78	48	48 - 1554 - 1071	14/12/2010 00:00	12/09/2011 00:00	6.263	Armagh	2010	0	272	10	344	144	350	285490.2014	344616.7298
79	48	48 - 1554 - 1071	14/12/2010 00:00	12/09/2011 00:00	122.263	Armagh	2010	0	272	10	344	144	350	285490.2014	344616.7298
80	49	49 - 2477 - 1873	22/12/2012 00:00	21/06/2013 00:00	6.263	Armagh	2012	0	181	4.09	89	5	0	289104.8618	355842.586
81	50	50 - 3358 - 344	31/03/2014 00:00	04/09/2014 00:00	1.14	Dungannon	2014	0	157	5.17	72	59	60	265778.2988	354017.7636
82	51	51 - 19 - 1443	01/03/2012 00:00	16/11/2012 00:00	3.14	Dungannon	2012	0	260	5.61	10	4	0	273890.7922	383162.0636
83	52	52 - 561 - 2686	06/01/2012 00:00	31/01/2013 00:00	2.142	Omagh	2012	0	391	10.18	10	11	0	225470.7805	380537.2256
84	53	53 - 1595 - 1814	15/04/2014 00:00	20/11/2014 00:00	11.145	Omagh	2014	0	219	3.53	223	102	120	237258.6354	404242.1285
85	54	54 - 2998 - 212	27/11/2009 00:00	03/04/2010 00:00	2.142	Coleraine	2009	0	127	10.29	182	27	0	290949.052	400748.6439
86	54	54 - 1324 - 671	12/11/2010 00:00	08/04/2011 00:00	2.142	Coleraine	2010	0	147	12.71	168	27	0	290949.052	400748.6439
87	55	55 - 1267 - 1073	12/04/2014 00:00	12/09/2014 00:00	217.14	Newry	2014	0	153	7.66	32	4	1	293697.8377	321442.1623
88	56	56 - 3133 - 1865	29/01/2015 00:00	21/05/2015 00:00	2.142	Larne	2015	0	112	9.17	116	43	91	338151.4807	398373.6411
89	57	57 - 2132 - 222	19/12/2013 00:00	03/05/2014 00:00	9.273	Coleraine	2013	0	135	6.66	22	7	6	286159.0783	409017.7744
90	58	58 - 283 - 1014	03/08/2011 00:00	12/01/2012 00:00	5.14	Enniskillen	2011	0	162	3.47	54	15	1	221674.8568	357234.2455
91	59	59 - 209 - 1505	02/12/2008 00:00	17/07/2009 00:00	1.14	Newtownards	2008	0	227	7.54	68	113	100	336610.0307	338242.0967
92	59	59 - 3008 - 2044	27/12/2014 00:00	23/05/2015 00:00	1.14	Newtownards	2014	0	147	6.95	45	68	45	336610.0307	338242.0967
93	60	60 - 607 - 1865	06/06/2014 00:00	21/05/2015 00:00	4.14	Larne	2014	0	349	7.69	154	42	5	332202.2384	384927.8808
94	60	60 - 2581 - 586	23/11/2015 00:00	07/04/2016 00:00	4.14	Larne	2015	0	136	8	195	48	26	332202.2384	384927.8808
95	61	61 - 2089 - 467	19/08/2010 00:00	06/01/2011 00:00	5.14	Enniskillen	2010	0	140	8.53	31	15	0	231434.829	324536.4161
96	62	62 - 2732 - 473	25/04/2008 00:00	06/02/2009 00:00	5.14	Enniskillen	2008	0	287	6.2	84	14	0	218477.5389	340514.2474
97	62	62 - 2435 - 120	22/08/2014 00:00	02/04/2015 00:00	5.14	Enniskillen	2014	0	223	6.48	61	22	2	218477.5389	340514.2474
98	63	63 - 1517 - 386	14/08/2008 00:00	05/03/2009 00:00	1.14	Armagh	2008	0	203	4.59	159	11	18	289326.3815	329910.9021
99	64	64 - 3375 - 1383	31/07/2009 00:00	16/04/2010 00:00	5.14	Enniskillen	2009	0	259	17.8	25	8	6	214185.8889	353041.3015
100	64	64 - 2486 - 1927	23/01/2012 00:00	22/02/2013 00:00	5.14	Enniskillen	2012	0	396	10.69	38	0	2	214185.8889	353041.3015
101	65	65 - 3261 - 851	30/04/2015 00:00	10/03/2016 00:00	1.14	Dungannon	2015	1	315	18.36	317	88	0	277612.0563	378648.946
102	66	66 - 2496 - 569	23/02/2012 00:00	07/02/2013 00:00	3.14	Dungannon	2012	1	350	5.61	109	26	2	273204.1425	382761.3539
103	67	67 - 2268 - 245	21/02/2013 00:00	03/08/2013 00:00	9.273	Coleraine	2013	0	163	12.19	17	12	1	306897.1213	426530.3642
104	68	68 - 2152 - 147	20/02/2015 00:00	02/07/2015 00:00	27.14	Omagh	2015	0	132	3.47	9	2	1	220919.9652	372797.1174
105	69	69 - 2724 - 1600	25/03/2011 00:00	18/08/2011 00:00	24.13	Larne	2011	0	146	6.12	86	23	0	316661.2047	378378.5655
106	70	70 - 3305 - 297	30/09/2009 00:00	04/03/2010 00:00	24.13	Omagh	2009	1	155	6.35	193	461	171	237283.9564	363682.4644
107	70	70 - 3305 - 297	30/09/2009 00:00	04/03/2010 00:00	4.14	Omagh	2009	1	155	6.35	193	461	171	237283.9564	363682.4644
108	71	71 - 2623 - 24	24/04/2008 00:00	01/04/2010 00:00	49.14	Dungannon	2008	0	707	3.96	101	217	114	281138.4592	368772.2121
109	71	71 - 2623 - 24	24/04/2008 00:00	01/04/2010 00:00	2.142	Dungannon	2008	0	707	3.96	101	217	114	281138.4592	368772.2121
110	71	71 - 1445 - 1622	13/12/2010 00:00	18/11/2011 00:00	72.14	Dungannon	2010	0	340	5.24	261	171	179	281138.4592	368772.2121
111	71	71 - 1445 - 1622	13/12/2010 00:00	18/11/2011 00:00	2.142	Dungannon	2010	0	340	5.24	261	171	179	281138.4592	368772.2121
112	72	72 - 2155 - 2721	20/03/2008 00:00	31/10/2008 00:00	9.273	Ballymena	2008	0	225	5.62	50	0	0	304513.0416	413489.8918
113	72	72 - 1434 - 1690	13/11/2012 00:00	19/07/2013 00:00	441.142	Ballymena	2012	0	248	5.71	22	11	4	304513.0416	413489.8918
114	72	72 - 1434 - 1690	13/11/2012 00:00	19/07/2013 00:00	9.273	Ballymena	2012	0	248	5.71	22	11	4	304513.0416	413489.8918
115	73	73 - 2497 - 2562	23/02/2013 00:00	29/06/2013 00:00	1.14	Newtownards	2013	0	126	12.79	64	4	0	337761.4126	348822.506
116	73	73 - 389 - 462	04/07/2015 00:00	05/12/2015 00:00	3.14	Newtownards	2015	0	154	12.22	60	12	2	337761.4126	348822.506
117	74	74 - 1447 - 955	13/12/2012 00:00	11/05/2013 00:00	6.263	Newtownards	2012	0	149	13.5	19	3	0	337710.4382	339891.3374
118	75	75 - 2445 - 11	22/09/2012 00:00	01/02/2013 00:00	7.14	Enniskillen	2012	0	132	13.11	76	12	4	208426.3431	365298.2346
119	75	75 - 3225 - 1386	29/11/2014 00:00	16/04/2015 00:00	27.14	Enniskillen	2014	0	138	10.47	75	15	5	208426.3431	365298.2346
120	75	75 - 3225 - 1386	29/11/2014 00:00	16/04/2015 00:00	5.14	Enniskillen	2014	0	138	10.47	75	15	5	208426.3431	365298.2346
121	76	76 - 2435 - 1386	22/08/2014 00:00	16/04/2015 00:00	4.14	Dungannon	2014	1	237	7.84	7	1	2	274194.6943	357087.2694
122	77	77 - 684 - 2647	07/02/2008 00:00	30/08/2008 00:00	1.14	Omagh	2008	0	205	7.94	19	7	0	264631.2346	374962.704
123	77	77 - 684 - 2647	07/02/2008 00:00	30/08/2008 00:00	42.142	Omagh	2008	0	205	7.94	19	7	0	264631.2346	374962.704
124	78	78 - 1692 - 425	16/02/2012 00:00	05/07/2012 00:00	6.263	Newry	2012	0	140	18.04	33	14	17	321095.0981	345524.5816
125	79	79 - 2566 - 759	23/10/2009 00:00	09/04/2010 00:00	1.14	Armagh	2009	0	168	9.42	113	35	17	283492.8748	348491.6841
126	80	80 - 1985 - 2123	18/09/2008 00:00	24/04/2009 00:00	14.14	Enniskillen	2008	0	218	10.38	103	121	15	243285.1493	323362.3284
127	80	80 - 10 - 1142	01/02/2012 00:00	13/07/2012 00:00	87.14	Enniskillen	2012	0	163	2.36	98	3	84	243285.1493	323362.3284
128	81	81 - 2624 - 1920	24/04/2009 00:00	22/01/2010 00:00	5.14	Enniskillen	2009	0	273	17.8	127	53	10	216270.5082	351406.5389
129	81	81 - 2624 - 1920	24/04/2009 00:00	22/01/2010 00:00	119.14	Enniskillen	2009	0	273	17.8	127	53	10	216270.5082	351406.5389
130	81	81 - 1810 - 1066	17/02/2011 00:00	12/08/2011 00:00	5.14	Enniskillen	2011	0	176	9.13	103	42	2	216270.5082	351406.5389
131	81	81 - 1502 - 1721	14/06/2012 00:00	19/11/2012 00:00	5.14	Enniskillen	2012	0	158	10.69	136	39	4	216270.5082	351406.5389
132	82	82 - 473 - 1181	05/04/2008 00:00	13/12/2008 00:00	11.145	Omagh	2008	0	252	5.28	201	52	0	234740.5553	393800.6419
133	83	83 - 1779 - 1452	16/11/2011 00:00	16/12/2013 00:00	145.14	Dungannon	2011	0	761	2.7	165	76	221	256178.0324	351958.7164
134	84	84 - 3015 - 1236	28/01/2011 00:00	14/07/2011 00:00	2.142	Larne	2011	0	167	2.36	115	55	43	307656.2741	392462.2522
135	85	85 - 2167 - 2065	20/04/2012 00:00	23/08/2012 00:00	7.14	Omagh	2012	0	125	16.72	58	3	0	230687.6469	380308.0717
136	85	85 - 1039 - 1647	10/04/2014 00:00	19/02/2015 00:00	7.14	Omagh	2014	0	315	10.33	47	3	0	230687.6469	380308.0717
137	86	86 - 561 - 1490	06/01/2012 00:00	17/05/2012 00:00	3.14	Dungannon	2012	0	132	5.61	61	6	0	276119.0033	380095.9993
138	87	87 - 516 - 2131	05/09/2008 00:00	24/05/2009 00:00	5.14	Enniskillen	2008	0	261	13.83	40	12	0	225127.1323	342340.1983
139	88	88 - 203 - 2135	02/11/2012 00:00	24/05/2013 00:00	7.14	Enniskillen	2012	0	203	10.81	46	6	4	222403.8872	356810.2731
140	88	88 - 938 - 673	09/05/2015 00:00	08/04/2016 00:00	5.14	Enniskillen	2015	0	335	7.77	51	10	7	222403.8872	356810.2731
141	88	88 - 938 - 673	09/05/2015 00:00	08/04/2016 00:00	7.14	Enniskillen	2015	0	335	7.77	51	10	7	222403.8872	356810.2731
142	89	89 - 1280 - 2078	12/06/2008 00:00	23/10/2008 00:00	2.142	Enniskillen	2008	1	133	10.36	57	21	42	236382.9255	341843.766
143	90	90 - 573 - 1543	06/02/2015 00:00	17/12/2015 00:00	5.14	Londonderry	2015	0	314	2.01	89	92	52	254690.77	407805.801
144	91	91 - 1173 - 1262	11/07/2008 00:00	14/11/2008 00:00	5.14	Enniskillen	2008	0	126	20.71	128	56	35	230641.6556	348617.1647
145	91	91 - 3365 - 168	31/05/2009 00:00	02/10/2009 00:00	5.14	Enniskillen	2009	0	124	13.45	120	69	20	230641.6556	348617.1647
146	91	91 - 3365 - 168	31/05/2009 00:00	02/10/2009 00:00	15.14	Enniskillen	2009	0	124	13.45	120	69	20	230641.6556	348617.1647
147	92	92 - 1137 - 1621	11/03/2010 00:00	18/11/2010 00:00	240.263	Omagh	2010	0	252	5.26	20	1	2	256562.3363	390329.4104
148	93	93 - 2926 - 171	27/03/2015 00:00	02/10/2015 00:00	266.263	Newry	2015	0	189	1.34	35	34	40	321549.2662	335514.6077
149	94	94 - 782 - 126	08/01/2009 00:00	02/05/2009 00:00	4.14	Newry	2009	0	114	12.96	33	21	18	321830.0891	333931.4938
150	94	94 - 1959 - 1578	18/06/2011 00:00	18/05/2012 00:00	6.263	Newry	2011	0	335	19.48	38	19	0	321830.0891	333931.4938
151	95	95 - 1710 - 986	16/04/2015 00:00	11/09/2015 00:00	4.14	Larne	2015	0	148	10.61	6	0	0	336193.3036	395457.597
152	96	96 - 568 - 212	06/02/2009 00:00	03/04/2010 00:00	5.14	Enniskillen	2009	0	421	17.8	64	26	0	218247.5131	344212.9843
153	96	96 - 388 - 89	04/07/2014 00:00	01/12/2014 00:00	73.14	Enniskillen	2014	0	150	6.78	62	15	0	218247.5131	344212.9843
154	97	97 - 1344 - 962	13/01/2011 00:00	11/06/2011 00:00	2.142	Ballymena	2011	0	149	9.42	56	6	0	309476.0732	439591.0424
155	98	98 - 2504 - 1797	23/03/2012 00:00	20/09/2012 00:00	2.142	Ballymena	2012	0	181	7.3	27	63	54	300117.5502	406010.7928
156	98	98 - 542 - 858	05/11/2014 00:00	10/04/2015 00:00	2.142	Ballymena	2014	0	156	10	63	42	49	300117.5502	406010.7928
157	99	99 - 1874 - 2272	17/09/2011 00:00	26/01/2012 00:00	2.142	Coleraine	2011	0	131	5.67	130	15	3	289295.6672	403629.9756
158	100	100 - 2752 - 919	25/06/2015 00:00	10/12/2015 00:00	6.263	Newtownards	2015	0	168	11.25	24	7	12	340353.7848	335167.2928
159	101	101 - 1254 - 2080	12/03/2010 00:00	23/10/2010 00:00	6.263	Newry	2010	0	225	12.82	13	2	8	320295.1666	338194.9169
160	101	101 - 1436 - 1848	13/11/2014 00:00	21/03/2015 00:00	4.14	Newry	2014	0	128	17.19	15	1	1	320295.1666	338194.9169
161	102	102 - 1001 - 1315	09/12/2011 00:00	15/06/2012 00:00	1.14	Larne	2011	0	189	2.72	98	26	0	332843.2739	390823.9206
162	103	103 - 2938 - 2435	27/05/2008 00:00	27/11/2008 00:00	2.142	Ballymena	2008	0	184	5.62	177	78	69	309592.0369	417578.5724
163	104	104 - 374 - 635	04/06/2009 00:00	07/11/2009 00:00	122.263	Armagh	2009	0	156	6.87	30	2	3	277143.7445	337708.6778
164	105	105 - 175 - 2103	02/08/2012 00:00	24/01/2013 00:00	27.14	Armagh	2012	1	175	16.88	255	48	2	303550.6846	347652.0369
165	106	106 - 1276 - 1709	12/05/2015 00:00	19/09/2015 00:00	122.263	Newtownards	2015	0	130	18	12	0	3	325022.8194	352053.7953
166	107	107 - 1234 - 2494	12/01/2012 00:00	28/07/2012 00:00	3.14	Omagh	2012	0	198	11.46	58	7	1	253417.8152	371539.2805
167	107	107 - 1234 - 2494	12/01/2012 00:00	28/07/2012 00:00	387.142	Omagh	2012	0	198	11.46	58	7	1	253417.8152	371539.2805
168	107	107 - 1234 - 2494	12/01/2012 00:00	28/07/2012 00:00	4.14	Omagh	2012	0	198	11.46	58	7	1	253417.8152	371539.2805
169	108	108 - 2202 - 116	20/08/2009 00:00	02/04/2010 00:00	13.14	Newtownards	2009	0	225	23	51	21	10	354404.3474	343845.8828
170	108	108 - 2202 - 116	20/08/2009 00:00	02/04/2010 00:00	4.14	Newtownards	2009	0	225	23	51	21	10	354404.3474	343845.8828
171	109	109 - 672 - 518	07/01/2009 00:00	06/08/2010 00:00	92.666	Dungannon	2009	0	576	4.29	129	165	117	249855.9209	351188.9064
172	109	109 - 672 - 518	07/01/2009 00:00	06/08/2010 00:00	2.142	Dungannon	2009	0	576	4.29	129	165	117	249855.9209	351188.9064
173	109	109 - 672 - 518	07/01/2009 00:00	06/08/2010 00:00	5.14	Dungannon	2009	0	576	4.29	129	165	117	249855.9209	351188.9064
174	109	109 - 3384 - 840	31/08/2010 00:00	10/02/2011 00:00	92.666	Dungannon	2010	0	163	8.33	108	137	236	249855.9209	351188.9064
175	109	109 - 721 - 732	07/06/2011 00:00	08/12/2011 00:00	15.14	Dungannon	2011	0	184	6.74	132	91	190	249855.9209	351188.9064
176	109	109 - 589 - 931	06/04/2012 00:00	11/02/2013 00:00	5.14	Dungannon	2012	0	311	11.58	264	198	212	249855.9209	351188.9064
177	109	109 - 589 - 931	06/04/2012 00:00	11/02/2013 00:00	72.14	Dungannon	2012	0	311	11.58	264	198	212	249855.9209	351188.9064
178	109	109 - 379 - 2171	04/06/2014 00:00	24/10/2015 00:00	5.14	Dungannon	2014	0	507	4.4	288	237	236	249855.9209	351188.9064
179	110	110 - 1985 - 614	18/09/2008 00:00	07/08/2009 00:00	4.14	Newtownards	2008	0	323	28.57	100	7	4	356839.8623	347680.2946
180	110	110 - 2202 - 1481	20/08/2009 00:00	17/04/2010 00:00	4.14	Newtownards	2009	0	240	23	44	33	1	356839.8623	347680.2946
181	111	111 - 2118 - 2202	19/11/2009 00:00	25/03/2010 00:00	151.13	Omagh	2009	1	126	8.43	166	155	113	238629.0293	391291.8161
182	112	112 - 3369 - 991	31/05/2013 00:00	11/10/2013 00:00	1.14	Newtownards	2013	1	133	17.25	185	23	0	344828.1238	356068.5969
183	112	112 - 698 - 883	07/03/2014 00:00	10/07/2014 00:00	1.14	Newtownards	2014	1	125	16.66	217	48	0	344828.1238	356068.5969
184	112	112 - 698 - 883	07/03/2014 00:00	10/07/2014 00:00	10.14	Newtownards	2014	1	125	16.66	217	48	0	344828.1238	356068.5969
185	112	112 - 553 - 1761	05/12/2014 00:00	20/04/2015 00:00	10.14	Newtownards	2014	1	136	16.66	244	27	0	344828.1238	356068.5969
186	113	113 - 3328 - 119	30/11/2012 00:00	02/04/2013 00:00	2.142	Armagh	2012	0	123	8.08	169	37	10	281012.7635	345457.6933
187	114	114 - 422 - 1758	04/11/2008 00:00	20/04/2010 00:00	6.263	Dungannon	2008	0	532	6.25	0	0	0	274293.4356	383219.7435
188	115	115 - 3315 - 2264	30/10/2008 00:00	25/11/2010 00:00	8.14	Dungannon	2008	0	756	3.93	272	49	0	287146.957	362147.6598
189	115	115 - 3315 - 2264	30/10/2008 00:00	25/11/2010 00:00	2.142	Dungannon	2008	0	756	3.93	272	49	0	287146.957	362147.6598
190	115	115 - 3315 - 2264	30/10/2008 00:00	25/11/2010 00:00	257.14	Dungannon	2008	0	756	3.93	272	49	0	287146.957	362147.6598
191	115	115 - 3315 - 2264	30/10/2008 00:00	25/11/2010 00:00	5.14	Dungannon	2008	0	756	3.93	272	49	0	287146.957	362147.6598
192	115	115 - 295 - 2027	03/09/2012 00:00	23/03/2013 00:00	5.14	Dungannon	2012	0	201	7.01	40	118	1	287146.957	362147.6598
193	116	116 - 24 - 366	01/04/2008 00:00	04/12/2009 00:00	4.14	Armagh	2008	0	612	1.26	57	133	112	292666.7814	332007.7143
194	116	116 - 24 - 366	01/04/2008 00:00	04/12/2009 00:00	60.14	Armagh	2008	0	612	1.26	57	133	112	292666.7814	332007.7143
195	116	116 - 24 - 366	01/04/2008 00:00	04/12/2009 00:00	6.263	Armagh	2008	0	612	1.26	57	133	112	292666.7814	332007.7143
196	116	116 - 2138 - 2194	20/01/2010 00:00	25/02/2011 00:00	4.14	Armagh	2010	0	401	5.26	84	108	68	292666.7814	332007.7143
197	116	116 - 2138 - 2194	20/01/2010 00:00	25/02/2011 00:00	5.14	Armagh	2010	0	401	5.26	84	108	68	292666.7814	332007.7143
198	116	116 - 3378 - 2215	31/07/2013 00:00	25/04/2014 00:00	3.14	Armagh	2013	0	268	9.33	74	146	140	292666.7814	332007.7143
199	116	116 - 3378 - 2215	31/07/2013 00:00	25/04/2014 00:00	5.14	Armagh	2013	0	268	9.33	74	146	140	292666.7814	332007.7143
200	116	116 - 3378 - 2215	31/07/2013 00:00	25/04/2014 00:00	5.1035	Armagh	2013	0	268	9.33	74	146	140	292666.7814	332007.7143
201	117	117 - 2606 - 1121	24/02/2011 00:00	13/04/2012 00:00	7.14	Dungannon	2011	0	414	7.81	210	63	189	276279.0857	348988.0954
202	117	117 - 2606 - 1121	24/02/2011 00:00	13/04/2012 00:00	44.142	Dungannon	2011	0	414	7.81	210	63	189	276279.0857	348988.0954
203	117	117 - 994 - 399	09/11/2012 00:00	05/04/2013 00:00	2.142	Dungannon	2012	0	147	5.2	302	30	166	276279.0857	348988.0954
204	117	117 - 994 - 399	09/11/2012 00:00	05/04/2013 00:00	1.14	Dungannon	2012	0	147	5.2	302	30	166	276279.0857	348988.0954
205	118	118 - 2684 - 1865	24/10/2014 00:00	21/05/2015 00:00	387.142	Omagh	2014	0	209	11.17	33	12	1	261250.488	377640.8275
206	118	118 - 2684 - 1865	24/10/2014 00:00	21/05/2015 00:00	1.14	Omagh	2014	0	209	11.17	33	12	1	261250.488	377640.8275
207	119	119 - 2684 - 1865	24/10/2014 00:00	21/05/2015 00:00	77.14	Omagh	2014	0	209	11.17	54	13	5	262303.9303	378796.7504
208	120	120 - 2615 - 2241	24/03/2011 00:00	25/08/2011 00:00	7.14	Omagh	2011	0	154	10.04	39	34	5	235438.7978	360623.3286
209	121	121 - 606 - 1079	06/06/2013 00:00	12/10/2013 00:00	19.14	Armagh	2013	0	128	8.52	67	9	23	295596.6278	351599.0231
210	122	122 - 3368 - 2598	31/05/2012 00:00	29/11/2012 00:00	103.142	Omagh	2012	0	182	4.41	12	4	12	230533.3439	371295.6581
211	123	123 - 1174 - 101	11/07/2009 00:00	02/02/2010 00:00	5.14	Enniskillen	2009	0	206	13.39	88	10	0	244485.3049	340119.8377
212	123	123 - 2948 - 476	27/06/2011 00:00	06/02/2012 00:00	5.14	Enniskillen	2011	0	224	17.43	101	32	6	244485.3049	340119.8377
213	123	123 - 2948 - 476	27/06/2011 00:00	06/02/2012 00:00	2.142	Enniskillen	2011	0	224	17.43	101	32	6	244485.3049	340119.8377
214	123	123 - 2069 - 663	19/06/2012 00:00	08/03/2013 00:00	2.142	Enniskillen	2012	0	262	18.98	128	18	3	244485.3049	340119.8377
215	123	123 - 3288 - 1557	30/07/2013 00:00	18/02/2014 00:00	2.142	Enniskillen	2013	0	203	15.27	122	37	8	244485.3049	340119.8377
216	124	124 - 3392 - 2132	31/10/2009 00:00	24/05/2010 00:00	5.14	Enniskillen	2009	0	205	17.8	43	28	15	209303.3163	352686.2653
217	125	125 - 2836 - 1461	26/04/2012 00:00	17/01/2013 00:00	2.142	Omagh	2012	1	266	14.39	379	53	6	238144.3122	375865.0159
218	125	125 - 964 - 1476	09/08/2013 00:00	17/03/2016 00:00	2.142	Omagh	2013	1	951	17.96	471	28	18	238144.3122	375865.0159
219	125	125 - 964 - 1476	09/08/2013 00:00	17/03/2016 00:00	1.14	Omagh	2013	1	951	17.96	471	28	18	238144.3122	375865.0159
220	125	125 - 964 - 1476	09/08/2013 00:00	17/03/2016 00:00	7.14	Omagh	2013	1	951	17.96	471	28	18	238144.3122	375865.0159
221	126	126 - 2539 - 2437	23/07/2010 00:00	27/11/2010 00:00	6.263	Newry	2010	0	127	12.82	42	14	4	321402.6941	335557.5613
222	127	127 - 1746 - 1564	16/08/2010 00:00	18/03/2011 00:00	4.14	Armagh	2010	0	214	10	138	32	33	296236.445	346051.2232
223	127	127 - 573 - 971	06/02/2015 00:00	11/07/2015 00:00	103.142	Armagh	2015	0	155	11.76	113	51	59	296236.445	346051.2232
224	128	128 - 764 - 2288	07/11/2008 00:00	26/03/2009 00:00	5.14	Londonderry	2008	0	139	4.76	47	68	55	252425.5192	413734.8381
225	129	129 - 1988 - 1848	18/09/2014 00:00	21/03/2015 00:00	5.14	Newtownards	2014	0	184	9.79	108	14	23	335003.0208	360323.1128
226	130	130 - 1158 - 2258	11/05/2012 00:00	25/10/2012 00:00	2.142	Coleraine	2012	1	167	15	257	21	1	297463.475	437504.5902
227	131	131 - 1387 - 2123	13/06/2008 00:00	24/04/2009 00:00	72.14	Enniskillen	2008	1	315	20.71	273	51	0	226115.137	340801.371
228	131	131 - 1387 - 2123	13/06/2008 00:00	24/04/2009 00:00	5.14	Enniskillen	2008	1	315	20.71	273	51	0	226115.137	340801.371
229	131	131 - 1563 - 1409	15/01/2010 00:00	16/07/2010 00:00	5.14	Enniskillen	2010	1	182	8.82	282	38	1	226115.137	340801.371
230	131	131 - 589 - 526	06/04/2012 00:00	06/09/2012 00:00	5.14	Enniskillen	2012	1	153	16.95	328	95	3	226115.137	340801.371
231	131	131 - 2880 - 2592	26/09/2014 00:00	29/10/2015 00:00	5.14	Enniskillen	2014	1	398	11.49	366	70	0	226115.137	340801.371
232	132	132 - 3394 - 738	31/10/2012 00:00	09/01/2014 00:00	24.203	Newtownards	2012	0	435	19.81	48	3	5	351789.5887	337464.7009
233	132	132 - 3394 - 738	31/10/2012 00:00	09/01/2014 00:00	6.263	Newtownards	2012	0	435	19.81	48	3	5	351789.5887	337464.7009
234	133	133 - 1037 - 1435	10/04/2009 00:00	16/10/2009 00:00	5.14	Enniskillen	2009	0	189	11.51	19	10	0	231317.8658	340725.7211
235	133	133 - 859 - 1829	08/09/2011 00:00	21/01/2012 00:00	5.14	Enniskillen	2011	0	135	12.2	17	6	1	231317.8658	340725.7211
236	134	134 - 2748 - 1920	25/06/2009 00:00	22/01/2010 00:00	2.142	Ballymena	2009	0	211	6.81	131	14	22	305256.4309	395627.3696
237	134	134 - 2942 - 1915	27/05/2013 00:00	21/12/2013 00:00	2.142	Ballymena	2013	0	208	10.3	114	15	6	305256.4309	395627.3696
238	134	134 - 657 - 1632	06/11/2014 00:00	18/12/2015 00:00	1.14	Ballymena	2014	0	407	10	116	37	40	305256.4309	395627.3696
239	134	134 - 657 - 1632	06/11/2014 00:00	18/12/2015 00:00	9.273	Ballymena	2014	0	407	10	116	37	40	305256.4309	395627.3696
240	135	135 - 1572 - 1049	15/02/2008 00:00	12/06/2008 00:00	6.263	Newtownards	2008	0	118	7.54	150	39	48	335558.0713	340846.5259
241	135	135 - 935 - 2021	09/05/2012 00:00	23/02/2013 00:00	6.263	Newtownards	2012	0	290	13.5	142	79	67	335558.0713	340846.5259
242	135	135 - 935 - 2021	09/05/2012 00:00	23/02/2013 00:00	27.14	Newtownards	2012	0	290	13.5	142	79	67	335558.0713	340846.5259
243	136	136 - 315 - 1212	03/11/2011 00:00	14/04/2012 00:00	3.14	Armagh	2011	0	163	7.69	93	21	1	287183.6196	334220.1236
244	137	137 - 1924 - 144	18/02/2011 00:00	02/07/2011 00:00	9.273	Londonderry	2011	0	134	9.42	87	14	1	267970.2855	428619.7272
245	138	138 - 2110 - 1927	19/10/2012 00:00	22/02/2013 00:00	1.14	Omagh	2012	0	126	20.4	19	11	4	253262.9946	376947.408
246	139	139 - 2692 - 1135	24/11/2012 00:00	13/06/2013 00:00	387.142	Omagh	2012	0	201	20.4	29	10	4	255295.6989	376153.4885
247	139	139 - 2468 - 1573	22/11/2014 00:00	18/04/2015 00:00	2.142	Omagh	2014	0	147	11.17	32	11	1	255295.6989	376153.4885
248	140	140 - 2600 - 1722	24/01/2015 00:00	19/11/2015 00:00	2.142	Armagh	2015	0	299	7.1	55	19	55	290332.892	358029.2376
249	140	140 - 2600 - 1722	24/01/2015 00:00	19/11/2015 00:00	5.14	Armagh	2015	0	299	7.1	55	19	55	290332.892	358029.2376
250	141	141 - 356 - 2500	04/04/2008 00:00	28/08/2008 00:00	1.14	Dungannon	2008	1	146	5.62	55	11	42	272743.8656	377851.0341
251	142	142 - 848 - 1765	08/08/2009 00:00	20/05/2010 00:00	7.14	Enniskillen	2009	0	285	13.45	63	38	7	228891.0598	349648.4194
252	142	142 - 3285 - 2731	30/07/2010 00:00	31/12/2010 00:00	7.14	Enniskillen	2010	0	154	8.82	51	15	3	228891.0598	349648.4194
253	143	143 - 1727 - 181	16/06/2010 00:00	02/12/2010 00:00	5.14	Dungannon	2010	0	169	5.5	78	33	43	278417.5592	380492.5286
254	143	143 - 1130 - 1973	11/02/2013 00:00	22/08/2014 00:00	3.14	Dungannon	2013	0	557	5.85	111	36	46	278417.5592	380492.5286
255	144	144 - 2228 - 1476	20/10/2015 00:00	17/03/2016 00:00	2.142	Coleraine	2015	0	149	13	35	47	61	295562.1173	392833.0808
256	145	145 - 2167 - 1336	20/04/2012 00:00	15/09/2012 00:00	2.142	Dungannon	2012	0	148	7.9	42	34	42	267163.8357	363387.1447
257	145	145 - 2167 - 1336	20/04/2012 00:00	15/09/2012 00:00	5.14	Dungannon	2012	0	148	7.9	42	34	42	267163.8357	363387.1447
258	146	146 - 690 - 1683	07/02/2015 00:00	19/06/2015 00:00	468.14	Enniskillen	2015	0	132	6.16	24	1	5	193441.4029	356030.7065
259	147	147 - 1337 - 867	12/12/2013 00:00	10/05/2014 00:00	6.263	Newry	2013	0	149	8.03	22	336	362	296189.8936	315639.6975
260	147	147 - 215 - 1648	02/12/2015 00:00	19/02/2016 00:00	6.263	Newry	2015	0	79	9.14	25	635	557	296189.8936	315639.6975
261	148	148 - 1976 - 2532	18/08/2009 00:00	29/01/2010 00:00	2.142	Larne	2009	0	164	2.72	151	37	227	311922.7218	376508.3485
262	148	148 - 2496 - 1168	23/02/2012 00:00	13/10/2012 00:00	4.14	Larne	2012	0	233	5.51	66	139	40	311922.7218	376508.3485
263	149	149 - 2215 - 136	20/09/2010 00:00	02/06/2011 00:00	2.142	Newry	2010	0	255	18.32	13	168	26	321413.2533	348247.9469
264	150	150 - 3321 - 2207	30/10/2015 00:00	25/03/2016 00:00	6.263	Larne	2015	0	147	7.25	313	33	22	316599.148	385848.2888
265	151	151 - 2895 - 671	26/11/2010 00:00	08/04/2011 00:00	14.14	Larne	2010	0	133	5.76	6	3	0	313079.1939	381313.1612
266	152	152 - 162 - 1627	02/07/2009 00:00	18/12/2009 00:00	49.14	Omagh	2009	1	169	6.96	172	169	7	234147.3928	380594.7424
267	152	152 - 1012 - 739	10/01/2014 00:00	09/01/2015 00:00	72.14	Omagh	2014	1	364	6.04	382	71	61	234147.3928	380594.7424
268	152	152 - 1012 - 739	10/01/2014 00:00	09/01/2015 00:00	52.142	Omagh	2014	1	364	6.04	382	71	61	234147.3928	380594.7424
269	153	153 - 2322 - 2531	21/08/2008 00:00	29/01/2009 00:00	7.14	Newry	2008	0	161	8.82	4	0	2	307961.3331	319318.4243
270	154	154 - 1296 - 2456	12/08/2010 00:00	28/02/2011 00:00	5.14	Enniskillen	2010	0	200	6.99	0	2	0	217387.0595	344593.6555
271	154	154 - 1296 - 2456	12/08/2010 00:00	28/02/2011 00:00	2.142	Enniskillen	2010	0	200	6.99	0	2	0	217387.0595	344593.6555
272	155	155 - 80 - 1219	01/10/2009 00:00	14/05/2010 00:00	6.263	Newtownards	2009	0	225	10.81	33	2	0	334134.6384	335211.2598
273	156	156 - 881 - 1394	08/11/2013 00:00	16/05/2014 00:00	4.14	Newry	2013	0	189	4.02	23	15	0	289656.6567	316009.0947
274	157	157 - 2931 - 1065	27/04/2010 00:00	12/08/2010 00:00	24.13	Larne	2010	0	107	5.76	34	47	1	318932.4365	379704.9591
275	158	158 - 134 - 2412	02/04/2009 00:00	27/08/2009 00:00	6.263	Newry	2009	1	147	16.06	241	63	1	319428.7861	345902.4147
276	158	158 - 134 - 2412	02/04/2009 00:00	27/08/2009 00:00	117.14	Newry	2009	1	147	16.06	241	63	1	319428.7861	345902.4147
277	158	158 - 2606 - 49	24/02/2011 00:00	01/07/2011 00:00	117.14	Newry	2011	1	127	21.95	259	79	0	319428.7861	345902.4147
278	158	158 - 1478 - 2337	14/03/2014 00:00	26/09/2014 00:00	117.14	Newry	2014	1	196	10.3	312	44	1	319428.7861	345902.4147
279	158	158 - 1478 - 2337	14/03/2014 00:00	26/09/2014 00:00	6.263	Newry	2014	1	196	10.3	312	44	1	319428.7861	345902.4147
280	159	159 - 3268 - 17	30/05/2012 00:00	01/03/2013 00:00	122.263	Newry	2012	0	275	3.35	23	8	6	332114.0425	320725.4583
281	160	160 - 1333 - 1900	12/12/2008 00:00	21/10/2010 00:00	2.142	Armagh	2008	0	678	3.28	114	0	2	286574.8909	332012.2474
282	160	160 - 2817 - 970	26/02/2014 00:00	11/07/2014 00:00	87.14	Armagh	2014	0	135	3.26	99	353	411	286574.8909	332012.2474
283	161	161 - 1183 - 1357	11/08/2011 00:00	15/12/2011 00:00	5.14	Enniskillen	2011	0	126	4.37	24	16	2	224226.8191	363951.2648
284	162	162 - 1653 - 35	15/10/2014 00:00	01/05/2015 00:00	58.14	Newry	2014	0	198	10.3	19	10	5	322079.0421	355577.8009
285	163	163 - 2167 - 621	20/04/2012 00:00	07/09/2012 00:00	1.14	Omagh	2012	0	140	16.72	41	30	9	231164.9347	365050.07
286	164	164 - 549 - 856	05/12/2009 00:00	10/04/2010 00:00	6.263	Newry	2009	0	126	12.96	56	29	43	320913.1514	332831.9117
287	164	164 - 634 - 2195	06/09/2011 00:00	25/02/2012 00:00	6.263	Newry	2011	0	172	19.48	78	20	38	320913.1514	332831.9117
288	165	165 - 672 - 1949	07/01/2009 00:00	22/05/2009 00:00	5.14	Enniskillen	2009	0	135	3.73	31	16	61	225827.8826	328785.2953
289	166	166 - 1648 - 2619	15/10/2009 00:00	30/04/2010 00:00	1.14	Newtownards	2009	0	197	19.09	16	0	1	332407.3321	353975.2065
290	166	166 - 2005 - 2539	18/11/2011 00:00	29/03/2012 00:00	433.14	Newtownards	2011	0	132	17.28	12	10	5	332407.3321	353975.2065
291	167	167 - 822 - 260	08/05/2014 00:00	03/10/2014 00:00	4.14	Newtownards	2014	0	148	19.09	7	21	0	357758.882	343797.4142
292	168	168 - 782 - 319	08/01/2009 00:00	04/06/2009 00:00	4.14	Newtownards	2009	0	147	10.55	156	76	31	344763.3578	349941.1234
293	168	168 - 3379 - 2283	31/07/2014 00:00	26/02/2015 00:00	1.14	Newtownards	2014	0	210	16.66	97	46	35	344763.3578	349941.1234
294	168	168 - 3379 - 2283	31/07/2014 00:00	26/02/2015 00:00	4.14	Newtownards	2014	0	210	16.66	97	46	35	344763.3578	349941.1234
295	169	169 - 3107 - 491	28/10/2011 00:00	06/04/2013 00:00	7.14	Omagh	2011	0	526	10.04	57	11	0	236843.0282	364350.5481
296	169	169 - 1547 - 129	14/11/2013 00:00	02/05/2014 00:00	7.14	Omagh	2013	0	169	9.71	82	3	0	236843.0282	364350.5481
297	169	169 - 194 - 2316	02/10/2014 00:00	26/06/2015 00:00	53.142	Omagh	2014	0	267	5.88	78	24	10	236843.0282	364350.5481
298	169	169 - 194 - 2316	02/10/2014 00:00	26/06/2015 00:00	2.142	Omagh	2014	0	267	5.88	78	24	10	236843.0282	364350.5481
299	169	169 - 194 - 2316	02/10/2014 00:00	26/06/2015 00:00	7.14	Omagh	2014	0	267	5.88	78	24	10	236843.0282	364350.5481
300	170	170 - 2323 - 1750	21/08/2009 00:00	20/03/2010 00:00	4.14	Newtownards	2009	0	211	23	93	13	60	351112.0186	343257.0175
301	171	171 - 468 - 2711	05/03/2015 00:00	31/07/2015 00:00	5.14	Omagh	2015	0	148	4.32	4	22	24	230340.817	376641.7223
302	172	172 - 569 - 1065	06/02/2010 00:00	12/08/2010 00:00	5.14	Larne	2010	0	187	3.42	5	2	2	336067.2278	409359.278
303	173	173 - 2905 - 321	27/01/2011 00:00	04/06/2011 00:00	117.14	Newtownards	2011	0	128	17.28	3	23	0	334002.9923	349988.1889
304	174	174 - 602 - 2363	06/06/2008 00:00	27/02/2009 00:00	87.14	Enniskillen	2008	0	266	11.38	23	1	22	232802.527	332289.989
305	175	175 - 1818 - 1886	17/03/2008 00:00	21/08/2008 00:00	23.142	Londonderry	2008	1	157	5.31	153	27	2	260400.3511	402816.694
306	176	176 - 2140 - 818	20/01/2012 00:00	09/11/2012 00:00	2.142	Enniskillen	2012	0	294	4.7	11	8	0	230367.8448	322097.284
307	177	177 - 2624 - 1920	24/04/2009 00:00	22/01/2010 00:00	15.14	Enniskillen	2009	0	273	17.8	183	85	37	214788.8504	350383.9435
308	177	177 - 2624 - 1920	24/04/2009 00:00	22/01/2010 00:00	5.14	Enniskillen	2009	0	273	17.8	183	85	37	214788.8504	350383.9435
309	177	177 - 1810 - 1066	17/02/2011 00:00	12/08/2011 00:00	5.14	Enniskillen	2011	0	176	9.13	171	59	14	214788.8504	350383.9435
310	177	177 - 1502 - 1721	14/06/2012 00:00	19/11/2012 00:00	8.14	Enniskillen	2012	0	158	10.69	185	53	25	214788.8504	350383.9435
311	177	177 - 1502 - 1721	14/06/2012 00:00	19/11/2012 00:00	5.14	Enniskillen	2012	0	158	10.69	185	53	25	214788.8504	350383.9435
312	178	178 - 1316 - 110	12/10/2012 00:00	02/03/2013 00:00	27.14	Enniskillen	2012	0	141	13.11	4	0	0	194003.7248	353972.496
313	179	179 - 1367 - 441	13/03/2014 00:00	05/09/2014 00:00	7.14	Londonderry	2014	0	176	1.2	39	6	13	265314.5725	414904.7577
314	180	180 - 3225 - 763	29/11/2014 00:00	09/04/2015 00:00	2.142	Enniskillen	2014	0	131	8.71	95	30	12	240272.3435	352347.2032
315	180	180 - 3120 - 586	28/11/2015 00:00	07/04/2016 00:00	2.142	Enniskillen	2015	0	131	5.58	111	16	0	240272.3435	352347.2032
316	181	181 - 703 - 1651	07/04/2008 00:00	19/03/2009 00:00	5.14	Dungannon	2008	0	346	5.26	104	88	28	274245.7145	363850.3567
317	182	182 - 1958 - 1564	18/06/2010 00:00	18/03/2011 00:00	2.142	Enniskillen	2010	0	273	6.48	11	4	3	226120.3156	324690.448
318	183	183 - 221 - 866	03/01/2013 00:00	10/05/2013 00:00	5.14	Enniskillen	2013	0	127	9.94	25	10	5	227626.9386	343467.359
319	184	184 - 1771 - 1198	16/10/2014 00:00	14/02/2015 00:00	1.14	Omagh	2014	0	121	11.17	65	31	32	252546.1451	373618.3641
320	184	184 - 1771 - 1198	16/10/2014 00:00	14/02/2015 00:00	387.14	Omagh	2014	0	121	11.17	65	31	32	252546.1451	373618.3641
321	184	184 - 1771 - 1198	16/10/2014 00:00	14/02/2015 00:00	387.142	Omagh	2014	0	121	11.17	65	31	32	252546.1451	373618.3641
322	185	185 - 2363 - 221	21/12/2012 00:00	03/05/2013 00:00	7.14	Armagh	2012	0	133	11.65	49	12	7	298240.6562	341217.9276
323	186	186 - 312 - 983	03/11/2008 00:00	11/09/2009 00:00	2.142	Larne	2008	0	312	5.26	52	106	77	331691.8938	393628.8016
324	186	186 - 312 - 983	03/11/2008 00:00	11/09/2009 00:00	6.263	Larne	2008	0	312	5.26	52	106	77	331691.8938	393628.8016
325	186	186 - 498 - 649	05/07/2010 00:00	08/01/2011 00:00	1.14	Larne	2010	0	187	5.21	98	121	180	331691.8938	393628.8016
326	186	186 - 213 - 2229	02/12/2013 00:00	25/06/2015 00:00	1.14	Larne	2013	0	570	10.81	71	159	187	331691.8938	393628.8016
327	186	186 - 213 - 2229	02/12/2013 00:00	25/06/2015 00:00	10.14	Larne	2013	0	570	10.81	71	159	187	331691.8938	393628.8016
328	187	187 - 2468 - 1573	22/11/2014 00:00	18/04/2015 00:00	1.14	Omagh	2014	0	147	11.17	17	6	0	255380.2673	376260.384
329	188	188 - 1211 - 2306	11/11/2010 00:00	26/05/2011 00:00	1.14	Newtownards	2010	0	196	6.66	19	5	3	340929.9454	366278.9186
330	189	189 - 2692 - 1665	24/11/2012 00:00	19/04/2013 00:00	2.142	Coleraine	2012	0	146	9.01	53	5	0	293888.2411	397063.405
331	190	190 - 3099 - 1287	28/09/2013 00:00	15/02/2014 00:00	297.263	Newry	2013	0	140	15.43	28	18	6	317207.7449	321303.3738
332	191	191 - 768 - 1483	07/11/2014 00:00	17/04/2015 00:00	2.142	Londonderry	2014	0	161	4.83	112	67	50	265924.8597	406701.0262
333	192	192 - 356 - 1886	04/04/2008 00:00	21/08/2008 00:00	2.142	Coleraine	2008	1	139	7.71	187	36	2	291048.706	408291.4294
334	192	192 - 2477 - 866	22/12/2012 00:00	10/05/2013 00:00	2.142	Coleraine	2012	1	139	9.01	226	38	1	291048.706	408291.4294
335	192	192 - 2796 - 2487	25/11/2011 00:00	28/06/2012 00:00	2.142	Coleraine	2011	1	216	9.94	203	39	9	291048.706	408291.4294
336	192	192 - 356 - 1886	04/04/2008 00:00	21/08/2008 00:00	2.142	Coleraine	2008	1	139	7.71	187	36	2	291048.706	408291.4294
337	192	192 - 2477 - 866	22/12/2012 00:00	10/05/2013 00:00	2.142	Coleraine	2012	1	139	9.01	226	38	1	291048.706	408291.4294
338	192	192 - 2629 - 986	24/04/2015 00:00	11/09/2015 00:00	2.142	Coleraine	2015	1	140	13	254	52	0	291048.706	408291.4294
339	193	193 - 891 - 1957	08/12/2012 00:00	22/06/2013 00:00	4.14	Newry	2012	0	196	5.49	23	10	2	314596.3997	329696.8665
340	194	194 - 2964 - 378	27/08/2009 00:00	05/02/2010 00:00	5.14	Enniskillen	2009	0	162	11.51	6	0	4	234249.1117	339081.6559
341	195	195 - 1766 - 32	16/10/2008 00:00	01/05/2009 00:00	23.142	Londonderry	2008	0	197	5.2	199	15	33	272078.9802	407516.0887
342	196	196 - 1164 - 1481	11/06/2009 00:00	17/04/2010 00:00	2.142	Coleraine	2009	0	310	3.42	30	144	116	289979.4931	413634.9009
343	197	197 - 1772 - 1746	16/10/2015 00:00	20/02/2016 00:00	2.142	Dungannon	2015	0	127	6.22	31	5	1	267501.0833	361116.9835
344	198	198 - 464 - 2148	05/03/2010 00:00	24/07/2010 00:00	11.145	Omagh	2010	0	141	4.72	1	0	0	246338.9925	381123.6821
345	199	199 - 2477 - 955	22/12/2012 00:00	11/05/2013 00:00	7.14	Omagh	2012	0	140	20.4	34	18	3	257339.8153	375250.4458
346	199	199 - 2477 - 955	22/12/2012 00:00	11/05/2013 00:00	387.142	Omagh	2012	0	140	20.4	34	18	3	257339.8153	375250.4458
347	199	199 - 2219 - 2377	20/09/2014 00:00	27/03/2015 00:00	1.14	Omagh	2014	0	188	11.17	35	9	9	257339.8153	375250.4458
348	200	200 - 322 - 497	03/12/2009 00:00	06/05/2010 00:00	6.263	Newry	2009	0	154	8.96	22	21	9	329411.493	345520.0221
349	201	201 - 1756 - 2281	16/09/2010 00:00	26/02/2011 00:00	2.142	Enniskillen	2010	0	163	9.32	17	7	14	241316.9422	331024.1116
350	202	202 - 1297 - 2184	12/08/2011 00:00	24/12/2011 00:00	2.142	Enniskillen	2011	0	134	8	20	0	0	231630.4372	321038.8477
351	203	203 - 3307 - 409	30/09/2011 00:00	05/05/2012 00:00	122.263	Newry	2011	0	218	21.95	123	4	209	310735.8194	328665.2513
352	204	204 - 3295 - 2685	30/08/2008 00:00	31/01/2009 00:00	7.14	Newry	2008	0	154	8.8	34	3	0	300871.3784	322763.2567
353	204	204 - 3295 - 2685	30/08/2008 00:00	31/01/2009 00:00	3.14	Newry	2008	0	154	8.8	34	3	0	300871.3784	322763.2567
354	205	205 - 2990 - 727	27/10/2012 00:00	08/11/2014 00:00	3.14	Newry	2012	0	742	4.47	30	24	4	310975.6575	321402.1246
355	205	205 - 2990 - 727	27/10/2012 00:00	08/11/2014 00:00	232.14	Newry	2012	0	742	4.47	30	24	4	310975.6575	321402.1246
356	206	206 - 694 - 78	07/03/2008 00:00	01/11/2008 00:00	1.14	Ballymena	2008	1	239	5.62	33	66	0	303747.4328	415190.6369
357	207	207 - 1324 - 534	12/11/2010 00:00	06/10/2011 00:00	2.142	Coleraine	2010	0	328	12.71	12	6	5	288863.562	397323.7448
358	208	208 - 1212 - 1933	11/11/2011 00:00	22/03/2012 00:00	11.145	Londonderry	2011	0	132	7.26	58	14	6	261540.2352	405677.5266
359	209	209 - 113 - 773	02/01/2015 00:00	09/05/2015 00:00	1.14	Armagh	2015	1	127	8.92	76	11	0	291510.7854	340776.4128
360	210	210 - 1367 - 1106	13/03/2014 00:00	13/02/2015 00:00	1.14	Dungannon	2014	0	337	5.37	17	2	0	268022.4004	380307.2403
361	211	211 - 342 - 1087	04/02/2015 00:00	12/11/2015 00:00	1.14	Newry	2015	0	281	5.97	172	131	98	309732.0001	330648.899
362	212	212 - 1390 - 727	13/06/2014 00:00	08/11/2014 00:00	1.14	Newry	2014	0	148	12.45	13	0	2	316462.7805	321972.7272
363	213	213 - 2894 - 759	26/11/2009 00:00	09/04/2010 00:00	11.145	Londonderry	2009	0	134	11.19	10	3	0	251116.731	412099.3714
364	214	214 - 1040 - 1153	10/04/2015 00:00	13/08/2015 00:00	5.14	Enniskillen	2015	1	125	13.21	49	26	0	226429.8561	348335.5366
365	215	215 - 2938 - 634	27/05/2008 00:00	07/11/2008 00:00	2.142	Coleraine	2008	0	164	5.17	24	163	228	284632.5138	411322.0926
366	216	216 - 1030 - 662	10/03/2011 00:00	08/03/2012 00:00	6.263	Newry	2011	0	364	3.24	121	20	4	301536.7179	325890.6927
367	217	217 - 1258 - 1413	12/03/2015 00:00	16/07/2015 00:00	53.142	Larne	2015	0	126	1.7	68	28	5	322731.6062	371952.9901
368	218	218 - 986 - 2037	09/10/2014 00:00	23/04/2015 00:00	468.14	Enniskillen	2014	0	196	10.47	1	3	1	194837.0694	356212.5081
369	219	219 - 2406 - 1904	22/05/2008 00:00	21/11/2008 00:00	4.14	Newtownards	2008	0	183	28.57	6	0	1	358346.4512	346149.1776
370	220	220 - 2485 - 1242	23/01/2009 00:00	14/08/2009 00:00	2.142	Dungannon	2009	1	203	9.56	80	3	35	284983.5722	372779.6424
371	221	221 - 857 - 679	08/09/2008 00:00	08/05/2009 00:00	1.14	Coleraine	2008	0	242	7.05	320	23	10	305136.3515	419262.2626
372	222	222 - 3266 - 1651	30/05/2008 00:00	19/03/2009 00:00	5.14	Enniskillen	2008	0	293	15.33	115	28	4	233958.6739	344397.3852
373	222	222 - 230 - 1956	03/02/2012 00:00	22/06/2012 00:00	5.14	Enniskillen	2012	0	140	18.64	43	39	4	233958.6739	344397.3852
374	223	223 - 2407 - 256	22/05/2009 00:00	03/10/2009 00:00	6.263	Newtownards	2009	0	134	19.09	23	2	0	337153.0422	355406.1757
375	224	224 - 3393 - 2088	31/10/2011 00:00	23/11/2012 00:00	2.142	Coleraine	2011	0	389	13.66	24	3	0	295389.1358	426444.6562
376	225	225 - 2727 - 1841	25/03/2014 00:00	21/02/2015 00:00	5.14	Enniskillen	2014	0	333	3.57	18	15	0	232623.5124	324852.5362
377	226	226 - 1917 - 2043	18/01/2014 00:00	23/05/2014 00:00	27.14	Enniskillen	2014	0	125	7.69	11	0	0	215890.1446	369347.2066
378	227	227 - 338 - 1321	04/02/2011 00:00	15/07/2011 00:00	1.14	Omagh	2011	0	161	6.01	41	1	0	250103.516	371637.5861
379	228	228 - 2615 - 2640	24/03/2011 00:00	30/07/2011 00:00	5.14	Omagh	2011	0	128	10.04	36	16	0	238285.9444	364371.9787
380	229	229 - 1445 - 1942	13/12/2010 00:00	22/04/2011 00:00	117.14	Newry	2010	0	130	11.32	112	90	91	315439.8052	342629.041
381	230	230 - 509 - 477	05/08/2013 00:00	06/02/2014 00:00	1.14	Omagh	2013	0	185	10.6	90	8	5	255632.4821	375518.1532
382	230	230 - 2355 - 307	21/11/2014 00:00	04/04/2015 00:00	1.14	Omagh	2014	0	134	11.17	75	20	1	255632.4821	375518.1532
383	231	231 - 155 - 2096	02/06/2011 00:00	23/12/2011 00:00	146.14	Omagh	2011	0	204	9.68	29	54	26	221030.234	381991.7002
384	232	232 - 2100 - 719	19/09/2013 00:00	08/10/2014 00:00	5.14	Enniskillen	2013	0	384	15.27	30	14	8	232026.4594	347105.7334
385	233	233 - 2005 - 954	18/11/2011 00:00	11/05/2012 00:00	49.14	Omagh	2011	0	175	12.05	58	7	0	230512.1399	376781.7043
386	234	234 - 2625 - 929	24/04/2010 00:00	11/02/2011 00:00	49.14	Omagh	2010	0	293	4.85	36	3	10	232967.6321	373855.4901
387	235	235 - 3230 - 1950	29/12/2009 00:00	22/05/2010 00:00	2.142	Ballymena	2009	0	144	9.72	119	22	20	311492.7185	407878.5627
388	236	236 - 1221 - 2212	11/12/2008 00:00	25/04/2009 00:00	1.14	Newry	2008	0	135	17.04	80	10	5	326237.7289	345049.5751
389	237	237 - 2390 - 1980	22/03/2011 00:00	22/09/2011 00:00	2.142	Londonderry	2011	0	184	4	16	0	4	253613.5036	419394.2224
390	238	238 - 903 - 544	09/01/2014 00:00	06/11/2014 00:00	11.145	Londonderry	2014	0	301	6.42	87	2	0	241968.7197	409854.07
391	239	239 - 2382 - 1907	22/02/2013 00:00	21/11/2013 00:00	2.142	Coleraine	2013	0	272	6.94	14	6	13	296374.0804	404233.8512
392	239	239 - 741 - 2451	07/08/2015 00:00	28/01/2016 00:00	2.142	Coleraine	2015	0	174	13	22	22	25	296374.0804	404233.8512
393	240	240 - 1838 - 2421	17/05/2012 00:00	27/09/2012 00:00	11.145	Londonderry	2012	0	133	4.16	31	4	0	261356.3114	402740.5696
394	241	241 - 2015 - 2126	18/12/2014 00:00	24/04/2015 00:00	2.142	Larne	2014	0	127	3.61	77	30	4	326986.1719	414281.121
395	242	242 - 2020 - 2160	19/01/2009 00:00	24/09/2009 00:00	1.14	Larne	2009	1	248	2.88	131	24	0	319672.3614	385062.463
396	242	242 - 2992 - 2059	27/10/2014 00:00	23/07/2015 00:00	6.263	Larne	2014	1	269	4	173	38	0	319672.3614	385062.463
397	243	243 - 909 - 2055	09/02/2009 00:00	23/07/2009 00:00	117.14	Newry	2009	0	164	16.06	67	5	29	319407.9088	346881.4733
398	243	243 - 3141 - 2414	29/03/2011 00:00	27/08/2011 00:00	117.14	Newry	2011	0	151	21.95	18	21	2	319407.9088	346881.4733
399	244	244 - 1221 - 2012	11/12/2008 00:00	23/01/2010 00:00	1.14	Armagh	2008	0	408	9.39	29	3	1	302950.1806	341439.6325
400	245	245 - 2246 - 2384	20/12/2012 00:00	27/04/2013 00:00	5.14	Enniskillen	2012	0	128	1.58	123	16	4	251538.8545	334989.2079
401	245	245 - 2246 - 2384	20/12/2012 00:00	27/04/2013 00:00	2.142	Enniskillen	2012	0	128	1.58	123	16	4	251538.8545	334989.2079
402	246	246 - 125 - 903	02/03/2009 00:00	10/10/2009 00:00	17.142	Londonderry	2009	0	222	5.2	74	21	41	259132.3109	402722.5886
403	247	247 - 423 - 670	04/11/2009 00:00	08/04/2010 00:00	3.14	Armagh	2009	0	155	2.5	28	5	0	290795.9562	335425.4016
404	248	248 - 666 - 1039	06/12/2012 00:00	12/04/2013 00:00	9.273	Coleraine	2012	0	127	15	28	7	1	292304.0548	427864.3317
405	249	249 - 818 - 856	08/05/2009 00:00	10/04/2010 00:00	5.14	Enniskillen	2009	0	337	3.58	144	61	5	210398.4145	361877.0805
406	249	249 - 818 - 856	08/05/2009 00:00	10/04/2010 00:00	7.14	Enniskillen	2009	0	337	3.58	144	61	5	210398.4145	361877.0805
407	250	250 - 595 - 73	06/05/2011 00:00	01/10/2011 00:00	1.14	Newtownards	2011	0	148	12.28	35	6	1	344614.0205	375596.3043
408	251	251 - 1574 - 2241	15/02/2011 00:00	25/08/2011 00:00	2.142	Armagh	2011	0	191	1.78	137	57	0	307342.6436	362474.0019
409	252	252 - 2817 - 1176	26/02/2014 00:00	13/11/2014 00:00	9.273	Ballymena	2014	1	260	6.55	158	3	1	304208.3731	435281.816
410	252	252 - 2817 - 1176	26/02/2014 00:00	13/11/2014 00:00	2.142	Ballymena	2014	1	260	6.55	158	3	1	304208.3731	435281.816
411	253	253 - 2723 - 2064	25/03/2010 00:00	23/08/2010 00:00	10.14	Newtownards	2010	0	151	10.42	23	6	0	352139.9017	359565.1086
412	253	253 - 561 - 39	06/01/2012 00:00	01/06/2012 00:00	10.14	Newtownards	2012	0	147	22.12	15	3	0	352139.9017	359565.1086
413	254	254 - 2761 - 1010	25/07/2015 00:00	11/12/2015 00:00	1.14	Newtownards	2015	1	139	1.77	95	0	68	360349.0915	359941.4787
414	254	254 - 2761 - 1010	25/07/2015 00:00	11/12/2015 00:00	2.142	Newtownards	2015	1	139	1.77	95	0	68	360349.0915	359941.4787
415	255	255 - 2256 - 2701	21/01/2012 00:00	31/05/2012 00:00	2.142	Coleraine	2012	0	131	11.82	22	5	10	289741.2353	405805.6435
416	256	256 - 1037 - 1827	10/04/2009 00:00	21/01/2010 00:00	2.142	Coleraine	2009	0	286	8.75	30	3	15	283451.8894	397506.2966
417	257	257 - 2011 - 768	18/12/2008 00:00	09/05/2009 00:00	2.142	Enniskillen	2008	0	142	13.83	26	4	0	236179.3978	350141.4081
418	258	258 - 11 - 629	01/02/2013 00:00	07/10/2013 00:00	1.14	Newtownards	2013	0	248	17.25	55	14	10	350358.397	354290.5017
419	259	259 - 1757 - 1996	16/09/2011 00:00	22/11/2012 00:00	34.668	Enniskillen	2011	1	433	9.13	212	182	6	234760.4836	339416.3289
420	259	259 - 1757 - 1996	16/09/2011 00:00	22/11/2012 00:00	1.14	Enniskillen	2011	1	433	9.13	212	182	6	234760.4836	339416.3289
421	260	260 - 1654 - 2293	15/10/2015 00:00	26/03/2016 00:00	5.14	Enniskillen	2015	0	163	9.09	10	3	0	222146.1664	338201.162
422	261	261 - 3201 - 103	29/09/2011 00:00	02/02/2012 00:00	2.142	Enniskillen	2011	0	126	1.74	21	8	1	247562.0955	326067.0294
423	262	262 - 1735 - 1782	16/07/2009 00:00	20/07/2010 00:00	1.14	Armagh	2009	0	369	6.87	21	23	7	277341.2956	334160.4245
424	263	263 - 425 - 1474	04/11/2011 00:00	17/03/2012 00:00	5.14	Dungannon	2011	0	134	4.32	39	17	10	252798.8759	352196.9631
425	264	264 - 1258 - 617	12/03/2015 00:00	07/08/2015 00:00	122.263	Newtownards	2015	0	148	15.2	38	23	37	353555.864	344868.064
426	265	265 - 1001 - 797	09/12/2011 00:00	09/08/2012 00:00	1.14	Enniskillen	2011	1	244	9.13	70	60	0	234174.569	331345.2185
427	266	266 - 1069 - 1815	10/07/2015 00:00	20/11/2015 00:00	9.273	Londonderry	2015	0	133	21.27	10	4	0	269845.3863	433458.6291
428	267	267 - 1709 - 64	16/04/2012 00:00	01/09/2012 00:00	1.14	Enniskillen	2012	0	138	18.64	17	3	2	233841.5297	344156.4299
429	268	268 - 1010 - 688	10/01/2012 00:00	08/06/2012 00:00	72.14	Coleraine	2012	0	150	7.69	5	62	60	304012.1111	425422.2747
430	269	269 - 3289 - 1729	30/07/2014 00:00	19/12/2014 00:00	2.142	Londonderry	2014	0	142	4.83	44	44	16	267773.3535	406348.5975
431	270	270 - 2824 - 1436	26/03/2010 00:00	16/10/2010 00:00	13.14	Newtownards	2010	0	204	20.37	27	7	7	359632.4509	343888.312
432	271	271 - 2503 - 1258	23/03/2010 00:00	14/10/2011 00:00	6.263	Newry	2010	0	570	18.32	39	34	19	313585.2345	346320.1448
433	272	272 - 2997 - 1218	27/11/2008 00:00	14/05/2009 00:00	5.14	Enniskillen	2008	0	168	13.83	13	0	3	236319.2144	346166.2224
434	273	273 - 857 - 1546	08/09/2008 00:00	18/01/2009 00:00	7.14	Armagh	2008	0	132	5.08	21	2	7	287810.1505	353994.3801
435	273	273 - 1334 - 856	12/12/2009 00:00	10/04/2010 00:00	4.14	Armagh	2009	0	119	4.65	16	9	15	287810.1505	353994.3801
436	274	274 - 2167 - 689	20/04/2012 00:00	08/06/2013 00:00	7.14	Omagh	2012	0	414	16.72	53	13	13	229293.595	357686.0443
437	275	275 - 637 - 2527	06/09/2014 00:00	28/11/2015 00:00	6.263	Newry	2014	0	448	7.25	20	51	52	302305.1675	323909.8803
438	276	276 - 1749 - 2459	16/08/2013 00:00	28/02/2014 00:00	1.14	Newtownards	2013	0	196	12.79	7	0	0	340985.2787	347428.2872
439	277	277 - 721 - 2162	07/06/2011 00:00	24/09/2011 00:00	27.14	Enniskillen	2011	0	109	4.36	4	0	4	203731.5464	346844.838
440	278	278 - 1643 - 1549	15/09/2013 00:00	18/01/2014 00:00	4.14	Armagh	2013	0	125	7.36	39	36	35	292814.2778	352983.1732
441	279	279 - 2441 - 2289	22/09/2008 00:00	26/03/2010 00:00	7.14	Armagh	2008	0	550	4.93	12	167	283	284589.9172	340157.1307
442	279	279 - 2441 - 2289	22/09/2008 00:00	26/03/2010 00:00	243.14	Armagh	2008	0	550	4.93	12	167	283	284589.9172	340157.1307
443	279	279 - 878 - 1720	08/11/2010 00:00	19/11/2011 00:00	2.142	Armagh	2010	0	376	7.38	206	722	867	284589.9172	340157.1307
444	279	279 - 878 - 1720	08/11/2010 00:00	19/11/2011 00:00	6.263	Armagh	2010	0	376	7.38	206	722	867	284589.9172	340157.1307
445	279	279 - 2294 - 563	21/05/2012 00:00	07/01/2016 00:00	2.142	Armagh	2012	0	1326	8.33	129	297	507	284589.9172	340157.1307
446	279	279 - 2294 - 563	21/05/2012 00:00	07/01/2016 00:00	1.14	Armagh	2012	0	1326	8.33	129	297	507	284589.9172	340157.1307
447	279	279 - 2294 - 563	21/05/2012 00:00	07/01/2016 00:00	2.1035	Armagh	2012	0	1326	8.33	129	297	507	284589.9172	340157.1307
448	279	279 - 2294 - 563	21/05/2012 00:00	07/01/2016 00:00	16.273	Armagh	2012	0	1326	8.33	129	297	507	284589.9172	340157.1307
449	279	279 - 2294 - 563	21/05/2012 00:00	07/01/2016 00:00	4.14	Armagh	2012	0	1326	8.33	129	297	507	284589.9172	340157.1307
450	279	279 - 2294 - 563	21/05/2012 00:00	07/01/2016 00:00	13.14	Armagh	2012	0	1326	8.33	129	297	507	284589.9172	340157.1307
451	279	279 - 2294 - 563	21/05/2012 00:00	07/01/2016 00:00	3.14	Armagh	2012	0	1326	8.33	129	297	507	284589.9172	340157.1307
452	280	280 - 3248 - 1638	30/03/2012 00:00	19/01/2013 00:00	5.14	Armagh	2012	0	295	8.1	23	3	10	275254.8341	339778.0079
453	281	281 - 3395 - 1213	31/10/2013 00:00	14/04/2014 00:00	1.14	Omagh	2013	1	165	4.62	88	102	34	234768.131	392141.6643
454	282	282 - 1178 - 1267	11/07/2015 00:00	14/11/2015 00:00	6.263	Newry	2015	0	126	16.91	104	0	8	321207.7965	346482.1167
455	283	283 - 606 - 1527	06/06/2013 00:00	17/10/2013 00:00	1.14	Dungannon	2013	0	133	5.85	34	14	2	270221.5875	377589.637
456	284	284 - 2598 - 1421	24/01/2013 00:00	16/08/2013 00:00	146.14	Omagh	2013	0	204	5.92	123	36	115	217686.5109	382647.4258
457	284	284 - 195 - 2284	02/10/2015 00:00	26/02/2016 00:00	2.142	Omagh	2015	0	147	3.47	49	13	11	217686.5109	382647.4258
458	285	285 - 1562 - 2552	15/01/2009 00:00	29/05/2009 00:00	2.142	Larne	2009	0	134	8.88	37	17	2	301079.6834	388834.1067
459	286	286 - 2722 - 635	25/03/2009 00:00	07/11/2009 00:00	2.142	Enniskillen	2009	0	227	5.58	35	13	19	242522.8439	326612.1178
460	287	287 - 823 - 1709	08/05/2015 00:00	19/09/2015 00:00	5.14	Armagh	2015	0	134	7.29	15	3	0	280472.87	347364.2307
461	288	288 - 2813 - 334	26/02/2009 00:00	04/08/2009 00:00	3.14	Newry	2009	0	159	6.77	44	4	0	294639.6189	312284.3115
462	288	288 - 1684 - 2725	16/01/2014 00:00	31/10/2014 00:00	7.14	Newry	2014	0	288	7.66	147	29	52	294639.6189	312284.3115
463	289	289 - 2920 - 62	27/03/2008 00:00	01/09/2008 00:00	1.14	Omagh	2008	0	158	5.99	232	58	229	245103.2432	403007.2933
464	290	290 - 689 - 2400	07/02/2014 00:00	27/06/2014 00:00	2.142	Armagh	2014	0	140	6.54	19	6	19	299924.9243	357734.7349
465	291	291 - 1210 - 2375	11/11/2009 00:00	27/03/2010 00:00	120.14	Newry	2009	0	136	0.57	50	7	23	292968.6034	319465.5805
466	292	292 - 2005 - 2026	18/11/2011 00:00	23/03/2012 00:00	146.14	Omagh	2011	0	126	9.68	41	25	1	226221.1702	382323.0385
467	293	293 - 529 - 191	05/10/2012 00:00	03/01/2014 00:00	6.263	Newry	2012	1	455	19.13	171	47	0	312958.6575	340511.0301
468	293	293 - 529 - 191	05/10/2012 00:00	03/01/2014 00:00	423.263	Newry	2012	1	455	19.13	171	47	0	312958.6575	340511.0301
469	293	293 - 529 - 191	05/10/2012 00:00	03/01/2014 00:00	122.263	Newry	2012	1	455	19.13	171	47	0	312958.6575	340511.0301
470	294	294 - 1243 - 143	12/02/2010 00:00	02/07/2010 00:00	6.263	Newtownards	2010	0	140	7.69	32	4	6	336530.6029	339196.7175
471	295	295 - 2579 - 1571	23/11/2012 00:00	18/04/2013 00:00	10.14	Larne	2012	0	146	7.62	377	222	129	325967.0762	386799.2965
472	296	296 - 2233 - 1200	20/11/2008 00:00	14/03/2009 00:00	206.14	Dungannon	2008	0	114	4.41	26	0	31	255874.9614	356298.9428
473	297	297 - 981 - 1645	09/10/2009 00:00	19/02/2010 00:00	7.14	Enniskillen	2009	0	133	13.45	37	5	20	230160.7674	348649.6766
474	297	297 - 173 - 1828	02/08/2010 00:00	21/01/2011 00:00	7.14	Enniskillen	2010	0	172	8.82	47	28	18	230160.7674	348649.6766
475	298	298 - 109 - 52	02/01/2008 00:00	01/08/2008 00:00	73.14	Newtownards	2008	1	212	15.24	367	96	38	343569.5831	347100.3286
476	298	298 - 1819 - 256	17/03/2009 00:00	03/10/2009 00:00	6.263	Newtownards	2009	1	200	10.55	268	138	6	343569.5831	347100.3286
477	299	299 - 2089 - 649	19/08/2010 00:00	08/01/2011 00:00	2.142	Coleraine	2010	0	142	5.74	22	2	3	275466.9954	387187.594
478	300	300 - 8 - 416	01/02/2010 00:00	05/06/2010 00:00	2.142	Armagh	2010	0	124	13.54	13	15	13	287476.2208	340206.0864
479	301	301 - 2133 - 2216	19/12/2014 00:00	25/04/2015 00:00	2.142	Coleraine	2014	0	127	11.29	43	12	0	293716.3516	398395.2697
480	302	302 - 1684 - 1009	16/01/2014 00:00	11/12/2014 00:00	73.14	Larne	2014	0	329	13.2	23	13	0	337489.6825	396461.7536
481	303	303 - 2382 - 798	22/02/2013 00:00	09/08/2013 00:00	1.14	Newtownards	2013	0	168	17.25	9	2	6	338921.0951	354809.0227
482	304	304 - 698 - 799	07/03/2014 00:00	09/08/2014 00:00	27.14	Enniskillen	2014	0	155	10.47	101	58	13	196163.7907	357927.151
483	305	305 - 2567 - 760	23/10/2010 00:00	09/04/2011 00:00	1.14	Newtownards	2010	0	168	5.88	31	0	27	339639.0674	361852.1244
484	306	306 - 2291 - 916	21/05/2009 00:00	10/12/2009 00:00	9.273	Coleraine	2009	0	203	13.77	3	0	0	291370.0226	424928.5331
485	307	307 - 3277 - 2383	30/06/2011 00:00	27/04/2012 00:00	27.14	Omagh	2011	0	302	6.25	49	16	22	230584.0393	389212.7168
486	307	307 - 3277 - 2383	30/06/2011 00:00	27/04/2012 00:00	49.14	Omagh	2011	0	302	6.25	49	16	22	230584.0393	389212.7168
487	308	308 - 1819 - 1970	17/03/2009 00:00	22/08/2009 00:00	3.14	Newry	2009	0	158	6.77	2	0	0	297701.5099	318674.6572
488	308	308 - 810 - 1980	08/04/2011 00:00	22/09/2011 00:00	3.14	Newry	2011	0	167	11.36	37	5	1	297701.5099	318674.6572
489	308	308 - 995 - 1998	09/11/2013 00:00	22/11/2014 00:00	269.14	Newry	2013	0	378	8.03	35	37	6	297701.5099	318674.6572
490	309	309 - 1865 - 280	17/08/2012 00:00	04/01/2013 00:00	4.14	Newtownards	2012	0	140	19.81	9	0	0	352754.2851	345866.1604
491	310	310 - 209 - 2055	02/12/2008 00:00	23/07/2009 00:00	1.14	Newry	2008	0	233	8.82	100	19	98	307241.1097	319674.9163
492	311	311 - 2606 - 786	24/02/2011 00:00	09/07/2011 00:00	2.142	Ballymena	2011	0	135	2.82	106	20	0	320815.0761	429684.6462
493	311	311 - 2022 - 2220	19/01/2012 00:00	25/05/2012 00:00	2.142	Ballymena	2012	0	127	2.1	98	35	11	320815.0761	429684.6462
494	312	312 - 560 - 1150	06/01/2011 00:00	13/08/2011 00:00	1.14	Newry	2011	0	219	3.24	267	67	34	302355.3381	328957.914
495	312	312 - 2150 - 1197	20/02/2012 00:00	14/02/2014 00:00	3.14	Newry	2012	0	725	6.04	264	59	63	302355.3381	328957.914
496	313	313 - 2050 - 2715	19/04/2012 00:00	31/08/2012 00:00	2.142	Dungannon	2012	0	134	11.58	38	6	8	246061.4366	348217.8028
497	314	314 - 892 - 2527	08/12/2014 00:00	28/11/2015 00:00	11.145	Londonderry	2014	0	355	4.83	88	7	28	264831.22	406011.8534
498	314	314 - 892 - 2527	08/12/2014 00:00	28/11/2015 00:00	17.142	Londonderry	2014	0	355	4.83	88	7	28	264831.22	406011.8534
499	314	314 - 892 - 2527	08/12/2014 00:00	28/11/2015 00:00	1.14	Londonderry	2014	0	355	4.83	88	7	28	264831.22	406011.8534
500	315	315 - 2850 - 1647	26/06/2014 00:00	19/02/2015 00:00	10.14	Ballymena	2014	0	238	7.85	109	33	62	316003.8091	404105.701
501	316	316 - 1491 - 2071	14/05/2010 00:00	23/09/2010 00:00	11.145	Londonderry	2010	0	132	1.17	52	36	5	252144.945	413697.2639
502	316	316 - 2458 - 207	22/10/2015 00:00	03/03/2016 00:00	23.142	Londonderry	2015	0	133	14.81	107	1	32	252144.945	413697.2639
503	317	317 - 2215 - 760	20/09/2010 00:00	09/04/2011 00:00	5.14	Newtownards	2010	0	201	10.42	14	0	1	347279.0812	358184.5798
504	318	318 - 2203 - 1189	20/08/2010 00:00	14/01/2011 00:00	9.273	Coleraine	2010	0	147	6.35	28	4	2	281503.4542	413782.2707
505	319	319 - 258 - 1797	03/05/2012 00:00	20/09/2012 00:00	6.263	Ballymena	2012	1	140	5.71	466	77	1	307642.2834	409807.4594
506	319	319 - 552 - 1483	05/12/2013 00:00	17/04/2015 00:00	2.142	Ballymena	2013	1	498	12.55	470	59	0	307642.2834	409807.4594
507	319	319 - 552 - 1483	05/12/2013 00:00	17/04/2015 00:00	2.1035	Ballymena	2013	1	498	12.55	470	59	0	307642.2834	409807.4594
508	320	320 - 360 - 260	04/04/2014 00:00	03/10/2014 00:00	4.14	Ballymena	2014	0	182	10	8	3	4	304546.9543	391107.9742
509	321	321 - 802 - 2408	08/03/2013 00:00	27/07/2013 00:00	447.14	Omagh	2013	0	141	7.82	22	2	2	248800.1969	399106.2274
510	322	322 - 1503 - 2724	14/06/2013 00:00	31/10/2013 00:00	6.263	Newry	2013	0	139	13.59	15	0	5	319301.9749	354470.8876
511	323	323 - 1620 - 174	15/07/2010 00:00	02/11/2010 00:00	7.14	Enniskillen	2010	0	110	6.25	23	351	378	222398.7255	356493.9697
512	324	324 - 2524 - 2164	23/05/2015 00:00	24/09/2015 00:00	1.14	Dungannon	2015	0	124	6.83	26	1	26	280677.053	357485.2882
513	325	325 - 424 - 1564	04/11/2010 00:00	18/03/2011 00:00	4.14	Larne	2010	0	134	5.21	51	9	0	329707.1819	395416.802
514	326	326 - 1576 - 1143	15/02/2013 00:00	13/07/2013 00:00	2.142	Coleraine	2013	0	148	6.66	53	36	21	277819.2162	397417.1482
515	327	327 - 1664 - 1666	15/11/2013 00:00	19/04/2014 00:00	2.142	Coleraine	2013	0	155	5.33	2	0	2	290261.793	412101.499
516	328	328 - 776 - 504	07/12/2012 00:00	06/06/2014 00:00	5.14	Enniskillen	2012	0	546	3.77	102	15	31	225833.945	338735.2829
517	328	328 - 776 - 504	07/12/2012 00:00	06/06/2014 00:00	2.142	Enniskillen	2012	0	546	3.77	102	15	31	225833.945	338735.2829
518	329	329 - 787 - 1395	08/01/2015 00:00	16/05/2015 00:00	6.263	Newry	2015	0	128	14.88	23	4	0	312375.8749	349564.0276
519	330	330 - 3174 - 1191	29/06/2015 00:00	14/01/2016 00:00	2.142	Dungannon	2015	0	199	8.9	54	14	2	268043.135	369468.4347
520	331	331 - 2244 - 1766	20/12/2010 00:00	20/05/2011 00:00	11.145	Newry	2010	0	151	3.31	101	118	81	308210.4064	337712.5322
521	332	332 - 3285 - 144	30/07/2010 00:00	02/07/2011 00:00	2.142	Ballymena	2010	0	337	5.79	38	4	2	296075.788	405902.7449
522	332	332 - 723 - 1394	07/06/2013 00:00	16/05/2014 00:00	2.142	Ballymena	2013	0	343	10.3	35	5	0	296075.788	405902.7449
523	332	332 - 1338 - 773	12/12/2014 00:00	09/05/2015 00:00	2.142	Ballymena	2014	0	148	10	19	14	0	296075.788	405902.7449
524	333	333 - 2246 - 1183	20/12/2012 00:00	13/12/2013 00:00	2.142	Larne	2012	0	358	7.62	238	26	46	327099.3723	382129.1558
525	334	334 - 2204 - 779	20/08/2011 00:00	09/06/2012 00:00	3.14	Armagh	2011	0	294	13.09	115	8	46	291336.9426	336842.7699
526	335	335 - 935 - 1286	09/05/2012 00:00	15/02/2013 00:00	6.263	Newtownards	2012	0	282	13.72	12	19	28	328228.5204	350688.5927
527	336	336 - 1916 - 1229	18/01/2013 00:00	14/06/2013 00:00	9.273	Coleraine	2013	0	147	17.93	54	20	8	290005.5366	421986.989
528	337	337 - 3096 - 197	28/09/2010 00:00	03/02/2011 00:00	7.14	Enniskillen	2010	0	128	12.78	16	1	10	236602.0388	349098.1339
529	338	338 - 1606 - 2164	15/05/2015 00:00	24/09/2015 00:00	9.273	Londonderry	2015	0	132	7.14	30	0	25	240198.7186	415649.1668
530	339	339 - 1952 - 1566	18/05/2015 00:00	18/03/2016 00:00	1.14	Enniskillen	2015	0	305	8.8	44	17	0	237241.3972	345964.4309
531	340	340 - 3214 - 939	29/10/2015 00:00	11/03/2016 00:00	2.142	Enniskillen	2015	0	134	3.4	11	6	2	227936.025	326768.2389
532	341	341 - 657 - 964	06/11/2014 00:00	11/06/2015 00:00	2.142	Coleraine	2014	0	217	9.21	107	12	1	286991.7824	429763.3674
533	341	341 - 657 - 964	06/11/2014 00:00	11/06/2015 00:00	44.142	Coleraine	2014	0	217	9.21	107	12	1	286991.7824	429763.3674
534	342	342 - 2224 - 2117	20/10/2010 00:00	24/03/2011 00:00	385.14	Larne	2010	0	155	1.69	623	55	26	322711.4175	385964.4436
535	342	342 - 1434 - 772	13/11/2012 00:00	09/05/2014 00:00	385.14	Larne	2012	0	542	2.94	757	120	3	322711.4175	385964.4436
536	342	342 - 1434 - 772	13/11/2012 00:00	09/05/2014 00:00	2.142	Larne	2012	0	542	2.94	757	120	3	322711.4175	385964.4436
537	343	343 - 148 - 1184	02/05/2014 00:00	13/12/2014 00:00	156.14	Ballymena	2014	0	225	15.26	88	9	4	304353.4432	414086.77
538	343	343 - 148 - 1184	02/05/2014 00:00	13/12/2014 00:00	117.14	Ballymena	2014	0	225	15.26	88	9	4	304353.4432	414086.77
539	344	344 - 1047 - 161	10/05/2011 00:00	02/09/2011 00:00	15.14	Enniskillen	2011	0	115	9.13	4	2	1	204288.5576	351505.1081
540	345	345 - 458 - 2401	05/02/2015 00:00	27/06/2015 00:00	10.14	Ballymena	2015	0	142	5.28	154	30	30	318987.5329	408846.0985
541	346	346 - 1020 - 553	10/02/2012 00:00	06/12/2012 00:00	111.14	Omagh	2012	0	300	20.4	5	0	0	264358.0211	377051.7167
542	347	347 - 2410 - 1438	22/05/2014 00:00	16/10/2014 00:00	10.14	Newtownards	2014	0	147	8.52	14	2	0	334385.5558	349262.5631
543	348	348 - 1345 - 2273	13/01/2012 00:00	26/01/2013 00:00	3.14	Armagh	2012	0	379	6.49	121	20	57	291254.5425	334147.9511
544	349	349 - 1642 - 2686	15/09/2012 00:00	31/01/2013 00:00	23.142	Londonderry	2012	0	138	7.52	62	6	0	269177.664	419110.7149
545	350	350 - 1308 - 2150	12/09/2013 00:00	24/07/2014 00:00	5.14	Ballymena	2013	0	315	12.55	5	4	4	307927.2578	407401.6638
546	351	351 - 936 - 2599	09/05/2013 00:00	29/11/2013 00:00	5.14	Dungannon	2013	0	204	6.55	14	6	11	286462.0451	358448.1225
547	352	352 - 1995 - 1104	18/10/2011 00:00	13/02/2012 00:00	1.14	Newtownards	2011	0	118	12.28	5	2	0	345546.9039	379965.5663
548	353	353 - 1266 - 1972	12/04/2013 00:00	22/08/2013 00:00	42.142	Omagh	2013	0	132	11.6	50	7	0	262808.5687	370236.5781
549	354	354 - 787 - 2151	08/01/2015 00:00	24/07/2015 00:00	2.142	Enniskillen	2015	0	197	6.4	35	2	0	239797.1112	332691.6331
550	355	355 - 1567 - 898	15/01/2015 00:00	10/09/2015 00:00	1.14	Armagh	2015	0	238	11.76	112	34	27	293161.3345	340251.3078
551	356	356 - 2906 - 688	27/01/2012 00:00	08/06/2012 00:00	2.142	Coleraine	2012	0	133	8.35	19	1	20	282223.6437	404052.4215
552	357	357 - 2992 - 1413	27/10/2014 00:00	16/07/2015 00:00	6.263	Newry	2014	0	262	5.11	139	158	184	306647.7881	337035.2812
553	358	358 - 2487 - 1729	23/01/2014 00:00	19/12/2014 00:00	2.142	Coleraine	2014	1	330	5.35	198	29	0	283326.5154	400418.0803
554	359	359 - 1130 - 1079	11/02/2013 00:00	12/10/2013 00:00	1.14	Newtownards	2013	1	243	10.2	35	11	5	339794.6757	365810.3802
555	360	360 - 627 - 1543	06/08/2015 00:00	17/12/2015 00:00	5.14	Ballymena	2015	1	133	7.11	46	11	7	300349.7734	438465.4786
556	361	361 - 1729 - 1806	16/06/2012 00:00	20/10/2012 00:00	2.142	Newtownards	2012	0	126	22.12	17	0	2	340503.1847	347960.4975
557	362	362 - 2071 - 2557	19/06/2014 00:00	29/05/2015 00:00	2.142	Dungannon	2014	0	344	5.8	26	11	0	267460.9276	362983.5884
558	363	363 - 1584 - 244	15/03/2012 00:00	03/08/2012 00:00	6.263	Newry	2012	0	141	3.35	35	12	36	335269.2373	322956.5894
559	364	364 - 229 - 2141	03/02/2011 00:00	24/06/2011 00:00	5.14	Enniskillen	2011	0	141	11.76	51	2	0	225900.8961	345621.3811
560	364	364 - 2683 - 576	24/10/2013 00:00	07/03/2014 00:00	2.142	Enniskillen	2013	0	134	9.94	53	4	0	225900.8961	345621.3811
561	365	365 - 2857 - 87	26/07/2011 00:00	01/12/2011 00:00	6.263	Newry	2011	0	128	7.42	12	3	15	331170.8529	332207.3813
562	366	366 - 2070 - 155	19/06/2013 00:00	02/08/2014 00:00	4.14	Newry	2013	0	409	15.43	118	217	181	310515.6865	331379.6051
563	366	366 - 427 - 2037	04/11/2014 00:00	23/04/2015 00:00	84.272	Newry	2014	0	170	12.45	143	251	321	310515.6865	331379.6051
564	367	367 - 1545 - 1228	14/11/2011 00:00	14/06/2012 00:00	5.14	Enniskillen	2011	0	213	12.2	112	13	54	228511.4169	336412.3934
565	367	367 - 1943 - 1116	18/04/2014 00:00	13/03/2015 00:00	1.14	Enniskillen	2014	0	329	9.71	307	187	294	228511.4169	336412.3934
566	367	367 - 1943 - 1116	18/04/2014 00:00	13/03/2015 00:00	5.14	Enniskillen	2014	0	329	9.71	307	187	294	228511.4169	336412.3934
567	367	367 - 2337 - 2284	21/09/2015 00:00	26/02/2016 00:00	2.142	Enniskillen	2015	0	158	6.7	261	155	231	228511.4169	336412.3934
568	367	367 - 2337 - 2284	21/09/2015 00:00	26/02/2016 00:00	5.14	Enniskillen	2015	0	158	6.7	261	155	231	228511.4169	336412.3934
569	368	368 - 1468 - 2229	14/02/2015 00:00	25/06/2015 00:00	2.142	Coleraine	2015	1	131	24.39	154	42	2	308913.1914	426146.8232
570	369	369 - 2496 - 2487	23/02/2012 00:00	28/06/2012 00:00	4.14	Newtownards	2012	1	126	19.81	188	58	3	350376.8902	337624.6416
571	369	369 - 2434 - 95	22/08/2013 00:00	02/01/2014 00:00	4.14	Newtownards	2013	1	133	25.23	189	51	0	350376.8902	337624.6416
572	370	370 - 2789 - 683	25/10/2014 00:00	08/05/2015 00:00	1.14	Newtownards	2014	0	195	6.95	35	10	4	332739.977	345689.6035
573	371	371 - 1547 - 2465	14/11/2013 00:00	28/03/2014 00:00	1.14	Newtownards	2013	0	134	12.79	19	2	1	339640.9483	355247.5467
574	372	372 - 2826 - 726	26/03/2013 00:00	08/11/2013 00:00	4.14	Dungannon	2013	0	227	5.22	42	84	49	276349.9938	355245.062
575	372	372 - 724 - 1596	07/06/2014 00:00	18/07/2015 00:00	3.14	Dungannon	2014	0	406	7.84	70	80	40	276349.9938	355245.062
576	372	372 - 724 - 1596	07/06/2014 00:00	18/07/2015 00:00	4.14	Dungannon	2014	0	406	7.84	70	80	40	276349.9938	355245.062
577	373	373 - 3380 - 1093	31/07/2015 00:00	12/12/2015 00:00	9.273	Londonderry	2015	0	134	21.27	49	19	2	268597.7063	431225.8624
578	374	374 - 2889 - 1295	26/10/2013 00:00	15/03/2014 00:00	468.14	Dungannon	2013	0	140	6.04	24	22	33	256157.2679	356296.5515
579	375	375 - 2751 - 491	25/06/2012 00:00	06/04/2013 00:00	122.263	Newtownards	2012	0	285	13.72	34	1	6	324789.7723	352734.978
580	375	375 - 2751 - 491	25/06/2012 00:00	06/04/2013 00:00	3.263	Newtownards	2012	0	285	13.72	34	1	6	324789.7723	352734.978
581	375	375 - 2751 - 491	25/06/2012 00:00	06/04/2013 00:00	378.263	Newtownards	2012	0	285	13.72	34	1	6	324789.7723	352734.978
582	375	375 - 3031 - 1074	28/02/2015 00:00	12/09/2015 00:00	122.263	Newtownards	2015	0	196	18	56	17	1	324789.7723	352734.978
583	376	376 - 1584 - 2421	15/03/2012 00:00	27/09/2012 00:00	3.14	Newry	2012	0	196	16.84	17	4	4	299041.3952	333709.2283
584	377	377 - 2848 - 834	26/06/2012 00:00	10/01/2013 00:00	3.14	Coleraine	2012	1	198	15.82	118	21	0	295173.5066	422446.9552
585	378	378 - 2237 - 1573	20/11/2014 00:00	18/04/2015 00:00	5.14	Armagh	2014	0	149	13.33	98	20	41	296798.0184	344465.2539
586	379	379 - 1803 - 971	17/01/2015 00:00	11/07/2015 00:00	2.142	Dungannon	2015	0	175	6.13	9	0	0	289330.7884	365261.4332
587	380	380 - 2786 - 16	25/10/2011 00:00	01/03/2012 00:00	5.14	Londonderry	2011	0	128	6.31	61	3	47	261287.1398	419411.7422
588	381	381 - 1266 - 2651	12/04/2013 00:00	30/08/2013 00:00	11.145	Londonderry	2013	0	140	4.5	14	0	2	251532.3579	409382.3971
589	382	382 - 389 - 1191	04/07/2015 00:00	14/01/2016 00:00	6.263	Newry	2015	0	194	17.54	16	12	11	325983.2743	345624.3271
590	383	383 - 2844 - 2527	26/05/2015 00:00	28/11/2015 00:00	6.263	Newry	2015	1	186	17.54	144	85	15	327925.8035	342871.292
591	384	384 - 351 - 2260	04/03/2014 00:00	25/10/2014 00:00	1.14	Newry	2014	0	235	5.11	78	13	7	306324.4896	338302.9608
592	385	385 - 425 - 2383	04/11/2011 00:00	27/04/2012 00:00	2.142	Dungannon	2011	0	175	6.74	144	353	630	249764.4646	350521.5678
593	385	385 - 425 - 2383	04/11/2011 00:00	27/04/2012 00:00	7.14	Dungannon	2011	0	175	6.74	144	353	630	249764.4646	350521.5678
594	385	385 - 425 - 2383	04/11/2011 00:00	27/04/2012 00:00	3.14	Dungannon	2011	0	175	6.74	144	353	630	249764.4646	350521.5678
595	385	385 - 94 - 1281	01/11/2013 00:00	15/01/2015 00:00	6.263	Dungannon	2013	0	440	5.48	176	472	490	249764.4646	350521.5678
596	385	385 - 94 - 1281	01/11/2013 00:00	15/01/2015 00:00	7.14	Dungannon	2013	0	440	5.48	176	472	490	249764.4646	350521.5678
597	385	385 - 94 - 1281	01/11/2013 00:00	15/01/2015 00:00	4.14	Dungannon	2013	0	440	5.48	176	472	490	249764.4646	350521.5678
598	385	385 - 94 - 1281	01/11/2013 00:00	15/01/2015 00:00	5.14	Dungannon	2013	0	440	5.48	176	472	490	249764.4646	350521.5678
599	386	386 - 418 - 2216	04/10/2014 00:00	25/04/2015 00:00	6.263	Newry	2014	0	203	7.47	7	0	0	327712.5272	336899.2124
600	387	387 - 1248 - 330	12/02/2015 00:00	04/07/2015 00:00	13.14	Newtownards	2015	0	142	15.2	28	18	3	352450.4941	343408.7441
601	388	388 - 2806 - 1310	26/01/2012 00:00	15/05/2012 00:00	1.14	Newtownards	2012	0	110	22.12	0	7	7	343848.6927	355390.9271
602	389	389 - 1338 - 2316	12/12/2014 00:00	26/06/2015 00:00	27.14	Enniskillen	2014	0	196	10.47	41	11	0	203155.1807	362120.7974
603	390	390 - 2906 - 39	27/01/2012 00:00	01/06/2012 00:00	6.263	Ballymena	2012	0	126	8.63	56	29	80	310131.7805	406234.0328
604	390	390 - 1012 - 1507	10/01/2014 00:00	17/07/2014 00:00	2.1035	Ballymena	2014	0	188	9.34	55	34	30	310131.7805	406234.0328
605	391	391 - 1632 - 1915	15/08/2013 00:00	21/12/2013 00:00	2.142	Enniskillen	2013	1	128	5.62	143	27	1	230611.292	327876.2248
606	392	392 - 223 - 2059	03/01/2015 00:00	23/07/2015 00:00	1.14	Ballymena	2015	0	201	7.11	120	14	2	313871.5375	434763.5126
607	393	393 - 93 - 17	01/11/2012 00:00	01/03/2013 00:00	2.142	Newtownards	2012	0	120	22.12	23	1	26	344537.8905	354917.7291
608	394	394 - 1456 - 2220	14/01/2012 00:00	25/05/2012 00:00	433.14	Newtownards	2012	0	132	12.41	15	0	18	338265.6457	359511.3505
609	395	395 - 369 - 1168	04/05/2012 00:00	13/10/2012 00:00	9.273	Coleraine	2012	0	162	11.82	23	0	16	294619.5273	416723.4473
610	396	396 - 715 - 986	07/05/2015 00:00	11/09/2015 00:00	5.14	Enniskillen	2015	0	127	14.03	28	3	0	213216.9215	350450.8696
611	397	397 - 3030 - 2283	28/02/2014 00:00	26/02/2015 00:00	321.129	Omagh	2014	1	363	24.6	60	15	11	243764.2014	370570.5952
612	397	397 - 3030 - 2283	28/02/2014 00:00	26/02/2015 00:00	2.142	Omagh	2014	1	363	24.6	60	15	11	243764.2014	370570.5952
613	397	397 - 3030 - 2283	28/02/2014 00:00	26/02/2015 00:00	7.14	Omagh	2014	1	363	24.6	60	15	11	243764.2014	370570.5952
614	398	398 - 387 - 819	04/07/2013 00:00	09/11/2013 00:00	5.14	Omagh	2013	1	128	9.71	124	32	0	242741.2439	357527.3954
615	399	399 - 2653 - 1286	24/07/2012 00:00	15/02/2013 00:00	5.14	Enniskillen	2012	0	206	10.81	4	0	7	224879.6258	352296.9109
616	400	400 - 1373 - 64	13/04/2012 00:00	01/09/2012 00:00	9.273	Coleraine	2012	0	141	15.82	19	0	0	294199.9334	419312.0311
617	400	400 - 2710 - 1595	25/01/2014 00:00	18/07/2014 00:00	9.273	Coleraine	2014	0	174	6.49	17	11	5	294199.9334	419312.0311
618	401	401 - 1838 - 1981	17/05/2012 00:00	22/09/2012 00:00	11.145	Dungannon	2012	0	128	6.6	15	1	13	260443.904	355057.8777
619	402	402 - 738 - 2088	07/08/2012 00:00	23/11/2012 00:00	1.14	Newtownards	2012	0	108	11.16	72	1	72	337105.7512	354693.0159
620	403	403 - 305 - 2423	03/10/2013 00:00	27/09/2014 00:00	2.142	Dungannon	2013	0	359	7.5	72	25	0	290119.5307	364829.9089
621	404	404 - 1011 - 2135	10/01/2013 00:00	24/05/2013 00:00	27.14	Enniskillen	2013	0	134	11.84	17	10	1	202641.769	361689.1248
622	405	405 - 2043 - 2338	19/03/2015 00:00	26/09/2015 00:00	103.142	Omagh	2015	1	191	11.51	23	21	0	230665.0272	365027.2873
623	406	406 - 1664 - 2445	15/11/2013 00:00	27/12/2014 00:00	6.263	Newry	2013	0	407	12.93	26	16	10	318330.6751	349528.1919
624	407	407 - 2968 - 2541	27/08/2013 00:00	29/03/2014 00:00	2.142	Armagh	2013	0	214	12.39	13	148	226	290048.7557	338924.7486
625	407	407 - 2968 - 2541	27/08/2013 00:00	29/03/2014 00:00	4.14	Armagh	2013	0	214	12.39	13	148	226	290048.7557	338924.7486
626	408	408 - 811 - 1707	08/04/2013 00:00	19/09/2013 00:00	4.14	Armagh	2013	0	164	14.37	28	4	15	296807.3339	351042.2294
627	409	409 - 3088 - 683	28/08/2014 00:00	08/05/2015 00:00	2.142	Coleraine	2014	0	253	25.15	19	3	0	307681.5457	424531.7951
628	410	410 - 3369 - 554	31/05/2013 00:00	06/12/2013 00:00	42.142	Omagh	2013	0	189	7.74	200	145	84	232872.7129	385117.3197
629	410	410 - 1888 - 1371	17/10/2014 00:00	16/02/2015 00:00	5.14	Omagh	2014	0	122	5.92	232	124	164	232872.7129	385117.3197
630	411	411 - 1685 - 2482	16/01/2015 00:00	28/05/2015 00:00	119.14	Enniskillen	2015	1	132	14.03	80	13	0	218548.7635	347739.6221
631	412	412 - 2363 - 600	21/12/2012 00:00	07/06/2013 00:00	2.142	Coleraine	2012	0	168	9.01	5	1	6	291151.8999	399265.8742
632	413	413 - 1177 - 1281	11/07/2014 00:00	15/01/2015 00:00	2.142	Dungannon	2014	0	188	5.8	29	10	8	271487.8687	365408.4284
633	414	414 - 148 - 1266	02/05/2014 00:00	14/11/2014 00:00	119.14	Dungannon	2014	0	196	5.8	6	1	7	270890.2804	361935.9149
634	415	415 - 305 - 570	03/10/2013 00:00	07/02/2014 00:00	112.14	Armagh	2013	0	127	6.06	11	5	2	292646.9024	338161.8757
635	416	416 - 1415 - 1462	13/09/2013 00:00	17/01/2014 00:00	27.14	Enniskillen	2013	0	126	11.84	15	3	0	199577.9401	361955.1795
636	416	416 - 2052 - 66	19/04/2014 00:00	01/09/2014 00:00	1.14	Enniskillen	2014	0	135	10.47	12	4	1	199577.9401	361955.1795
637	417	417 - 2219 - 1198	20/09/2014 00:00	14/02/2015 00:00	468.14	Dungannon	2014	0	147	8.59	25	3	0	282617.4036	365887.5026
638	417	417 - 2219 - 1198	20/09/2014 00:00	14/02/2015 00:00	2.142	Dungannon	2014	0	147	8.59	25	3	0	282617.4036	365887.5026
639	418	418 - 2629 - 2506	24/04/2015 00:00	28/08/2015 00:00	5.14	Enniskillen	2015	0	126	5.82	4	1	7	229307.3043	367481.5981
640	419	419 - 2159 - 2512	20/03/2013 00:00	28/09/2013 00:00	1.14	Newtownards	2013	0	192	10.2	32	10	37	334520.838	362902.5263
641	420	420 - 2888 - 2408	26/10/2012 00:00	27/07/2013 00:00	9.273	Ballymena	2012	1	274	5.71	272	36	0	304610.3217	416363.1104
642	421	421 - 2629 - 1722	24/04/2015 00:00	19/11/2015 00:00	1.14	Armagh	2015	0	209	8.33	57	92	109	291205.995	339254.7112
643	422	422 - 2014 - 1143	18/12/2012 00:00	13/07/2013 00:00	4.14	Armagh	2012	0	207	6.21	49	18	69	281735.2906	336116.3349
644	423	423 - 803 - 2324	08/03/2014 00:00	26/07/2014 00:00	1.14	Newtownards	2014	0	140	16.66	27	7	18	340991.8079	349184.3232
645	424	424 - 1654 - 2197	15/10/2015 00:00	25/02/2016 00:00	458.14	Enniskillen	2015	0	133	5.58	40	2	0	244101.9068	346961.5296
646	425	425 - 2646 - 2667	24/06/2014 00:00	30/10/2014 00:00	117.14	Newtownards	2014	0	128	6.95	86	14	9	341689.9892	347426.2913
647	426	426 - 2133 - 120	19/12/2014 00:00	02/04/2015 00:00	1.14	Armagh	2014	0	104	13.33	40	24	19	297333.3453	340558.0837
648	427	427 - 3088 - 1865	28/08/2014 00:00	21/05/2015 00:00	2.142	Ballymena	2014	0	266	9.34	175	123	130	312967.2094	399042.458
649	428	428 - 1039 - 858	10/04/2014 00:00	10/04/2015 00:00	72.273	Coleraine	2014	1	365	17.53	529	117	2	299201.0773	434081.1197
650	428	428 - 1039 - 858	10/04/2014 00:00	10/04/2015 00:00	2.142	Coleraine	2014	1	365	17.53	529	117	2	299201.0773	434081.1197
651	428	428 - 2674 - 1025	24/09/2015 00:00	12/02/2016 00:00	9.273	Coleraine	2015	1	141	24.24	491	203	9	299201.0773	434081.1197
652	429	429 - 2410 - 1438	22/05/2014 00:00	16/10/2014 00:00	4.14	Londonderry	2014	1	147	8.85	117	50	1	269932.2792	421524.9893
653	430	430 - 2071 - 650	19/06/2014 00:00	08/01/2015 00:00	4.14	Newry	2014	0	203	11.3	143	270	155	331689.1011	342107.8877
654	430	430 - 2907 - 2577	27/01/2015 00:00	29/08/2015 00:00	4.14	Newry	2015	0	214	17.54	80	83	137	331689.1011	342107.8877
655	431	431 - 2514 - 2083	23/04/2014 00:00	23/10/2014 00:00	7.14	Londonderry	2014	0	183	5.46	20	48	78	255706.0296	415535.2532
656	432	432 - 699 - 261	07/03/2015 00:00	03/10/2015 00:00	4.14	Armagh	2015	0	210	10.82	22	5	5	299322.5737	347965.5734
657	433	433 - 1083 - 1033	10/09/2015 00:00	12/03/2016 00:00	42.142	Dungannon	2015	0	184	8.9	29	2	0	267847.5542	368277.4584
658	434	434 - 1458 - 1951	14/01/2014 00:00	22/05/2014 00:00	3.14	Newry	2014	0	128	3	56	1	94	306585.6735	322980.0126
659	435	435 - 1040 - 2440	10/04/2015 00:00	27/11/2015 00:00	1.14	Newtownards	2015	0	231	9.78	5	0	0	346753.1027	362482.5405
660	436	436 - 987 - 1558	09/10/2015 00:00	18/02/2016 00:00	13.14	Newtownards	2015	0	132	15.2	70	50	61	356506.8261	344879.9281
661	437	437 - 3018 - 2600	28/01/2014 00:00	29/11/2014 00:00	2.142	Larne	2014	0	305	5.18	68	64	252	343975.8749	397547.0099
662	437	437 - 3018 - 2600	28/01/2014 00:00	29/11/2014 00:00	122.263	Larne	2014	0	305	5.18	68	64	252	343975.8749	397547.0099
663	437	437 - 2907 - 171	27/01/2015 00:00	02/10/2015 00:00	122.263	Larne	2015	0	248	6.66	231	47	45	343975.8749	397547.0099
664	438	438 - 519 - 1744	05/09/2013 00:00	20/02/2014 00:00	53.142	Coleraine	2013	0	168	6.66	74	0	0	282975.6799	405421.7029
665	439	439 - 3163 - 2207	29/05/2015 00:00	25/03/2016 00:00	4.14	Newtownards	2015	0	301	11.25	8	0	0	334084.7071	339000.288
666	439	439 - 3163 - 2207	29/05/2015 00:00	25/03/2016 00:00	6.263	Newtownards	2015	0	301	11.25	8	0	0	334084.7071	339000.288
667	440	440 - 787 - 2440	08/01/2015 00:00	27/11/2015 00:00	5.14	Enniskillen	2015	1	323	13.21	314	41	104	228188.0852	342773.8327
668	440	440 - 787 - 2440	08/01/2015 00:00	27/11/2015 00:00	107.14	Enniskillen	2015	1	323	13.21	314	41	104	228188.0852	342773.8327
669	441	441 - 418 - 1647	04/10/2014 00:00	19/02/2015 00:00	1.14	Dungannon	2014	0	138	2.2	82	69	89	258526.8617	354070.0944
670	442	442 - 1150 - 1422	11/04/2014 00:00	16/08/2014 00:00	1.14	Omagh	2014	0	127	5.57	25	20	41	248869.5359	386598.4939
671	443	443 - 2237 - 1312	20/11/2014 00:00	15/05/2015 00:00	2.142	Dungannon	2014	0	176	5.94	15	10	7	293780.4368	377782.4688
672	444	444 - 787 - 1312	08/01/2015 00:00	15/05/2015 00:00	9.273	Coleraine	2015	1	127	24.39	105	34	3	302662.6611	423329.5048
673	445	445 - 1944 - 1177	18/04/2015 00:00	13/11/2015 00:00	103.142	Omagh	2015	1	209	11.51	57	0	57	231021.4345	364218.3125
674	446	446 - 627 - 851	06/08/2015 00:00	10/03/2016 00:00	2.142	Coleraine	2015	0	217	20.11	36	0	3	287379.7057	419886.5009
675	447	447 - 3163 - 1832	29/05/2015 00:00	21/01/2016 00:00	5.14	Londonderry	2015	0	237	21.27	213	1	136	267413.7364	434679.8143
676	447	447 - 3163 - 1832	29/05/2015 00:00	21/01/2016 00:00	9.273	Londonderry	2015	0	237	21.27	213	1	136	267413.7364	434679.8143
677	447	447 - 3163 - 1832	29/05/2015 00:00	21/01/2016 00:00	2.142	Londonderry	2015	0	237	21.27	213	1	136	267413.7364	434679.8143
678	448	448 - 3320 - 1386	30/10/2014 00:00	16/04/2015 00:00	4.14	Newry	2014	0	168	12.45	21	6	0	310499.5984	330046.063
679	449	449 - 3403 - 683	31/12/2014 00:00	08/05/2015 00:00	9.273	Ballymena	2014	0	128	7.85	178	48	6	316445.1799	406228.2577
680	449	449 - 2674 - 299	24/09/2015 00:00	04/03/2016 00:00	68.14	Ballymena	2015	0	162	5.28	180	26	11	316445.1799	406228.2577
681	450	450 - 2123 - 939	19/11/2015 00:00	11/03/2016 00:00	4.1036	Newry	2015	0	113	16.91	19	3	21	320023.1847	347271.277
682	451	451 - 1328 - 299	12/11/2015 00:00	04/03/2016 00:00	4.14	Dungannon	2015	0	113	6.22	43	13	52	272928.337	356396.9496
683	452	452 - 543 - 121	05/11/2015 00:00	02/04/2016 00:00	6.263	Newry	2015	1	149	14.88	380	10	7	316291.4965	343907.7465
684	453	453 - 2684 - 1952	24/10/2014 00:00	22/05/2015 00:00	4.14	Larne	2014	1	210	7.69	310	44	0	329303.0584	385296.1783
685	454	454 - 1663 - 1846	15/11/2012 00:00	21/03/2013 00:00	1.14	Larne	2012	0	126	7.62	141	28	28	334041.8122	384758.0537
686	455	455 - 113 - 1329	02/01/2015 00:00	15/08/2015 00:00	11.145	Larne	2015	1	225	8	311	77	5	334477.5326	384667.304
687	455	455 - 113 - 1329	02/01/2015 00:00	15/08/2015 00:00	4.14	Larne	2015	1	225	8	311	77	5	334477.5326	384667.304
688	456	456 - 2932 - 2672	27/04/2012 00:00	30/11/2012 00:00	122.263	Larne	2012	0	217	6.03	195	23	4	326420.9081	381809.0212
689	457	457 - 2101 - 1745	19/09/2014 00:00	20/02/2015 00:00	4.14	Larne	2014	0	154	7.69	230	48	2	331737.8719	386587.3739
690	458	458 - 2050 - 2155	19/04/2012 00:00	24/08/2012 00:00	3.14	Larne	2012	0	127	6.03	183	40	0	330064.238	371998.5959
691	459	459 - 986 - 1647	09/10/2014 00:00	19/02/2015 00:00	4.14	Larne	2014	1	133	7.69	155	23	0	333741.5094	384829.3297
692	460	460 - 1715 - 366	16/05/2008 00:00	04/12/2009 00:00	3.14	Larne	2008	0	567	4.22	159	172	219	317706.2318	375059.7597
693	460	460 - 1535 - 1473	14/10/2010 00:00	17/03/2011 00:00	5.14	Larne	2010	0	154	4.31	308	158	203	317706.2318	375059.7597
694	460	460 - 890 - 656	08/12/2011 00:00	08/02/2013 00:00	5.14	Larne	2011	0	428	6.12	301	167	248	317706.2318	375059.7597
695	460	460 - 890 - 656	08/12/2011 00:00	08/02/2013 00:00	4.14	Larne	2011	0	428	6.12	301	167	248	317706.2318	375059.7597
696	460	460 - 2588 - 1858	23/12/2013 00:00	21/04/2014 00:00	4.14	Larne	2013	0	119	5.14	215	166	164	317706.2318	375059.7597
697	460	460 - 1276 - 1550	12/05/2015 00:00	18/01/2016 00:00	5.14	Larne	2015	0	251	2.85	253	178	102	317706.2318	375059.7597
698	461	461 - 3152 - 527	29/04/2013 00:00	06/09/2013 00:00	14.14	Larne	2013	0	130	4.42	94	29	0	325486.9087	375448.7339
699	462	462 - 2452 - 2289	22/10/2009 00:00	26/03/2010 00:00	6.263	Larne	2009	1	155	0.76	763	101	14	318844.984	361339.5096
700	463	463 - 3328 - 305	30/11/2012 00:00	04/04/2013 00:00	4.14	Larne	2012	1	125	5.46	249	42	0	319518.7161	365220.8587
701	464	464 - 551 - 2214	05/12/2012 00:00	25/04/2013 00:00	24.146	Larne	2012	1	141	4.65	586	80	0	309702.5537	366530.5115
702	464	464 - 1730 - 2725	16/06/2014 00:00	31/10/2014 00:00	19.14	Larne	2014	1	137	2.47	559	158	1	309702.5537	366530.5115
703	465	465 - 3133 - 322	29/01/2015 00:00	04/06/2015 00:00	1.14	Larne	2015	0	126	0.79	52	6	1	319963.0588	369145.2251
704	466	466 - 18 - 702	01/03/2011 00:00	08/08/2011 00:00	19.14	Larne	2011	0	160	2.32	41	10	0	314296.2956	367800.8138
705	467	467 - 3248 - 1512	30/03/2012 00:00	17/08/2012 00:00	3.14	Larne	2012	1	140	5.46	227	66	2	319945.2329	364925.6884
706	468	468 - 349 - 1167	04/03/2011 00:00	13/10/2011 00:00	1.14	Larne	2011	0	223	4.37	62	30	44	317739.3922	362010.8947
707	468	468 - 349 - 1167	04/03/2011 00:00	13/10/2011 00:00	27.14	Larne	2011	0	223	4.37	62	30	44	317739.3922	362010.8947
708	469	469 - 321 - 1887	03/12/2008 00:00	21/08/2009 00:00	4.14	Larne	2008	0	261	0.76	281	33	107	319831.6678	365622.9098
709	470	470 - 953 - 2481	09/07/2012 00:00	28/05/2013 00:00	2.142	Larne	2012	0	323	4.65	206	41	112	312620.0825	366266.2773
710	471	471 - 2049 - 2359	19/04/2011 00:00	27/01/2012 00:00	2.142	Larne	2011	0	283	4.37	151	114	181	316063.6089	366945.5741
711	471	471 - 1652 - 850	15/10/2013 00:00	10/03/2014 00:00	2.142	Larne	2013	0	146	3.03	130	55	38	316063.6089	366945.5741
712	471	471 - 2061 - 544	19/05/2014 00:00	06/11/2014 00:00	2.142	Larne	2014	0	171	4.03	11	121	170	316063.6089	366945.5741
713	472	472 - 901 - 1872	09/01/2012 00:00	21/06/2012 00:00	5.14	Larne	2012	0	164	5.46	46	35	6	316373.2662	368475.2184
714	473	473 - 2370 - 1174	22/01/2010 00:00	13/11/2010 00:00	380.14	Larne	2010	0	295	13.07	197	15	6	313114.0327	390685.3541
715	473	473 - 2370 - 1174	22/01/2010 00:00	13/11/2010 00:00	29.14	Larne	2010	0	295	13.07	197	15	6	313114.0327	390685.3541
716	473	473 - 2370 - 1174	22/01/2010 00:00	13/11/2010 00:00	2.142	Larne	2010	0	295	13.07	197	15	6	313114.0327	390685.3541
717	473	473 - 2599 - 504	24/01/2014 00:00	06/06/2014 00:00	10.14	Larne	2014	0	133	4.06	313	46	5	313114.0327	390685.3541
718	474	474 - 1957 - 1563	18/06/2009 00:00	18/03/2010 00:00	1.14	Larne	2009	0	273	2.34	63	10	76	313065.5115	361659.3316
719	475	475 - 3238 - 879	30/01/2008 00:00	10/07/2008 00:00	2.142	Larne	2008	0	162	4.22	29	22	34	315872.3008	378030.2449
720	475	475 - 1213 - 1482	11/11/2013 00:00	17/04/2014 00:00	1.14	Larne	2013	0	157	5.14	33	10	10	315872.3008	378030.2449
721	476	476 - 1036 - 1334	10/04/2008 00:00	15/09/2008 00:00	4.14	Larne	2008	0	158	4.03	64	40	59	315504.6943	368758.8344
722	477	477 - 1150 - 2526	11/04/2014 00:00	28/11/2014 00:00	6.263	Larne	2014	1	231	4.03	174	12	0	315044.9562	370286.5561
723	478	478 - 2565 - 2363	23/10/2008 00:00	27/02/2009 00:00	4.14	Larne	2008	0	127	4.03	18	102	53	311771.784	365407.9526
724	479	479 - 768 - 1032	07/11/2014 00:00	12/03/2015 00:00	6.263	Larne	2014	0	125	3.57	195	82	43	312821.4503	372771.1654
725	480	480 - 2568 - 752	23/10/2012 00:00	09/03/2013 00:00	6.263	Larne	2012	0	137	5.46	25	10	13	322335.3047	366257.8714
726	481	481 - 1128 - 510	11/02/2011 00:00	06/07/2012 00:00	5.14	Larne	2011	0	511	2.32	140	28	0	314349.2685	369348.4224
727	481	481 - 1128 - 510	11/02/2011 00:00	06/07/2012 00:00	122.263	Larne	2011	0	511	2.32	140	28	0	314349.2685	369348.4224
728	481	481 - 1565 - 1135	15/01/2013 00:00	13/06/2013 00:00	2.142	Larne	2013	0	149	1.57	91	77	24	314349.2685	369348.4224
729	482	482 - 3029 - 1774	28/02/2013 00:00	20/06/2013 00:00	4.14	Larne	2013	0	112	4.42	8	0	0	326147.6169	371075.1693
730	483	483 - 2255 - 136	21/01/2011 00:00	02/06/2011 00:00	1.14	Larne	2011	1	132	4.37	395	113	19	317036.7954	369426.7159
731	484	484 - 1923 - 1496	18/02/2010 00:00	17/06/2010 00:00	1.14	Larne	2010	1	119	2.23	199	35	43	322712.3068	366206.3838
732	484	484 - 1672 - 1159	15/12/2011 00:00	13/09/2012 00:00	1.14	Larne	2011	1	273	4.37	241	11	4	322712.3068	366206.3838
733	485	485 - 2999 - 1864	27/11/2012 00:00	21/05/2013 00:00	7.14	Larne	2012	0	175	4.65	211	89	144	308201.848	366647.1135
734	486	486 - 3141 - 1600	29/03/2011 00:00	18/08/2011 00:00	5.14	Larne	2011	0	142	2.32	37	221	212	315180.9414	369583.4652
735	487	487 - 2474 - 1788	22/12/2008 00:00	20/08/2009 00:00	122.263	Larne	2008	0	241	4.03	188	218	173	314042.6642	369491.9589
736	487	487 - 1888 - 1848	17/10/2014 00:00	21/03/2015 00:00	4.14	Larne	2014	0	155	2.47	204	120	113	314042.6642	369491.9589
737	487	487 - 1888 - 1848	17/10/2014 00:00	21/03/2015 00:00	2.142	Larne	2014	0	155	2.47	204	120	113	314042.6642	369491.9589
738	487	487 - 1375 - 1566	13/04/2015 00:00	18/03/2016 00:00	2.142	Larne	2015	0	340	3.2	214	139	185	314042.6642	369491.9589
739	488	488 - 2123 - 1657	19/11/2015 00:00	19/03/2016 00:00	2.142	Larne	2015	0	121	3.2	204	74	136	309555.7443	367521.5491
740	489	489 - 1986 - 2364	18/09/2009 00:00	27/02/2010 00:00	1.14	Larne	2009	0	162	2.34	38	13	12	310191.7524	362522.0745
741	489	489 - 2558 - 117	23/09/2010 00:00	02/04/2011 00:00	15.14	Larne	2010	0	191	3.07	60	15	23	310191.7524	362522.0745
742	490	490 - 3337 - 313	30/12/2011 00:00	04/05/2012 00:00	2.142	Larne	2011	0	126	6.12	66	16	33	314820.9095	372508.5575
743	491	491 - 2793 - 758	25/11/2008 00:00	09/04/2009 00:00	4.14	Larne	2008	0	135	0.76	232	100	177	321030.7035	366290.0798
744	491	491 - 2724 - 81	25/03/2011 00:00	01/11/2013 00:00	117.14	Larne	2011	0	952	4.37	270	278	348	321030.7035	366290.0798
745	491	491 - 2724 - 81	25/03/2011 00:00	01/11/2013 00:00	6.263	Larne	2011	0	952	4.37	270	278	348	321030.7035	366290.0798
746	491	491 - 2724 - 81	25/03/2011 00:00	01/11/2013 00:00	1.269	Larne	2011	0	952	4.37	270	278	348	321030.7035	366290.0798
747	491	491 - 2373 - 329	22/01/2014 00:00	04/07/2014 00:00	6.263	Larne	2014	0	163	4.03	299	285	329	321030.7035	366290.0798
748	492	492 - 1647 - 810	15/10/2008 00:00	09/10/2009 00:00	1.14	Larne	2008	0	359	4.34	684	480	172	316673.4399	373409.9861
749	493	493 - 687 - 39	07/02/2012 00:00	01/06/2012 00:00	9.273	Larne	2012	0	115	5.46	163	20	154	323235.3808	366577.7914
750	494	494 - 3027 - 2414	28/02/2011 00:00	27/08/2011 00:00	1.14	Larne	2011	0	180	6.12	22	15	14	321847.8364	371224.1355
751	495	495 - 2894 - 671	26/11/2009 00:00	08/04/2011 00:00	1.14	Larne	2009	0	498	2.34	201	17	0	314280.6322	364694.843
752	495	495 - 3329 - 1889	30/11/2013 00:00	21/08/2014 00:00	1.14	Larne	2013	0	264	1.57	182	24	1	314280.6322	364694.843
753	496	496 - 1638 - 2363	15/09/2008 00:00	27/02/2009 00:00	2.142	Larne	2008	0	165	0.76	15	20	43	319374.3084	362360.9106
754	496	496 - 1638 - 2363	15/09/2008 00:00	27/02/2009 00:00	7.14	Larne	2008	0	165	0.76	15	20	43	319374.3084	362360.9106
755	496	496 - 282 - 25	03/08/2010 00:00	01/04/2011 00:00	5.14	Larne	2010	0	241	2.23	25	2	17	319374.3084	362360.9106
756	497	497 - 880 - 2384	08/11/2012 00:00	27/04/2013 00:00	2.142	Larne	2012	0	170	4.65	13	11	4	313839.5164	371411.6982
757	498	498 - 120 - 1228	02/02/2012 00:00	14/06/2012 00:00	2.142	Larne	2012	0	133	4.65	67	38	55	311688.1824	362306.5305
758	499	499 - 2370 - 2639	22/01/2010 00:00	30/07/2010 00:00	1.14	Larne	2010	0	189	2.23	66	7	0	320054.4944	360876.2951
759	500	500 - 2474 - 758	22/12/2008 00:00	09/04/2009 00:00	6.263	Larne	2008	0	108	4.03	164	96	59	312468.8908	365026.1793
760	501	501 - 3104 - 211	28/10/2008 00:00	03/04/2009 00:00	241.14	Larne	2008	0	157	1.65	30	3	0	321761.9194	375453.7768
761	502	502 - 1167 - 1203	11/06/2013 00:00	14/03/2014 00:00	27.14	Larne	2013	0	276	3.03	136	47	29	317170.1179	366161.4294
762	502	502 - 1167 - 1203	11/06/2013 00:00	14/03/2014 00:00	2.142	Larne	2013	0	276	3.03	136	47	29	317170.1179	366161.4294
763	503	503 - 3118 - 504	28/11/2013 00:00	06/06/2014 00:00	4.14	Larne	2013	0	190	3.03	59	73	22	320372.0173	364385.008
764	504	504 - 2628 - 269	24/04/2014 00:00	03/11/2014 00:00	1.14	Larne	2014	0	193	2.47	28	93	115	324175.9984	365451.418
765	504	504 - 2701 - 673	24/12/2015 00:00	08/04/2016 00:00	5.14	Larne	2015	0	106	3.2	10	37	13	324175.9984	365451.418
766	505	505 - 3386 - 1015	31/08/2012 00:00	12/01/2013 00:00	117.14	Larne	2012	0	134	5.51	108	17	20	321792.4871	373306.4892
767	506	506 - 175 - 1443	02/08/2012 00:00	16/11/2012 00:00	5.14	Larne	2012	0	106	4.65	82	38	39	308749.9897	365660.18
768	507	507 - 2749 - 671	25/06/2010 00:00	08/04/2011 00:00	1.14	Larne	2010	1	287	5.4	139	39	4	322875.0976	377056.4528
769	507	507 - 2749 - 671	25/06/2010 00:00	08/04/2011 00:00	4.14	Larne	2010	1	287	5.4	139	39	4	322875.0976	377056.4528
770	508	508 - 140 - 1245	02/04/2015 00:00	14/08/2015 00:00	1.14	Larne	2015	1	134	8.69	197	51	0	299753.4075	387549.2233
771	509	509 - 464 - 2071	05/03/2010 00:00	23/09/2010 00:00	2.142	Larne	2010	1	202	13.07	408	71	0	319223.6813	386366.9784
772	509	509 - 3347 - 1507	31/01/2014 00:00	17/07/2014 00:00	6.263	Larne	2014	1	167	4.06	388	60	2	319223.6813	386366.9784
773	509	509 - 2992 - 390	27/10/2014 00:00	05/03/2015 00:00	2.142	Larne	2014	1	129	4.06	448	22	3	319223.6813	386366.9784
774	510	510 - 553 - 1483	05/12/2014 00:00	17/04/2015 00:00	4.14	Larne	2014	1	133	7.69	242	28	1	329078.1347	385540.8424
775	510	510 - 792 - 1873	08/02/2013 00:00	21/06/2013 00:00	4.14	Larne	2013	1	133	4.16	236	44	1	329078.1347	385540.8424
776	510	510 - 553 - 1483	05/12/2014 00:00	17/04/2015 00:00	4.14	Larne	2014	1	133	7.69	242	28	1	329078.1347	385540.8424
777	510	510 - 792 - 1873	08/02/2013 00:00	21/06/2013 00:00	4.14	Larne	2013	1	133	4.16	236	44	1	329078.1347	385540.8424
778	511	511 - 2989 - 2650	27/10/2011 00:00	30/08/2012 00:00	5.14	Larne	2011	1	308	2.67	261	63	0	321514.2892	379111.0005
779	511	511 - 1886 - 1846	17/10/2012 00:00	21/03/2013 00:00	5.14	Larne	2012	1	155	6.03	387	35	16	321514.2892	379111.0005
780	511	511 - 35 - 2422	01/05/2013 00:00	27/09/2013 00:00	5.14	Larne	2013	1	149	4.42	301	88	1	321514.2892	379111.0005
781	512	512 - 924 - 1811	09/04/2008 00:00	20/11/2008 00:00	225.1076	Larne	2008	1	225	0.96	297	77	2	321012.986	383071.2064
782	513	513 - 2139 - 1045	20/01/2011 00:00	12/05/2011 00:00	2.142	Larne	2011	0	112	4.23	90	61	100	325886.8607	390693.4075
783	513	513 - 936 - 554	09/05/2013 00:00	06/12/2013 00:00	3.14	Larne	2013	0	211	4.16	98	48	51	325886.8607	390693.4075
784	513	513 - 1275 - 544	12/05/2014 00:00	06/11/2014 00:00	10.14	Larne	2014	0	178	7.69	118	50	60	325886.8607	390693.4075
785	514	514 - 3163 - 720	29/05/2015 00:00	08/10/2015 00:00	4.14	Larne	2015	1	132	8	270	26	1	326689.2316	385186.991
786	515	515 - 2586 - 1855	23/12/2010 00:00	21/04/2011 00:00	2.142	Larne	2010	1	119	5.21	139	32	35	327070.3685	394392.7514
787	516	516 - 1352 - 2225	13/02/2009 00:00	25/06/2009 00:00	17.142	Larne	2009	0	132	6.06	110	185	104	319113.5335	385635.29
788	517	517 - 1556 - 945	14/12/2012 00:00	11/04/2013 00:00	1.14	Larne	2012	0	118	7.62	289	24	12	317311.5908	391988.3032
789	518	518 - 1699 - 2056	16/03/2010 00:00	23/07/2010 00:00	6.263	Larne	2010	0	129	5.17	66	187	179	327479.1839	382900.2753
790	519	519 - 2906 - 314	27/01/2012 00:00	04/05/2013 00:00	2.142	Larne	2012	0	463	18.39	164	25	0	302652.3953	389840.1591
791	520	520 - 3255 - 2523	30/04/2009 00:00	28/11/2009 00:00	1.14	Larne	2009	0	212	2.72	279	138	173	315616.8776	373974.9473
792	520	520 - 711 - 1548	07/05/2010 00:00	18/01/2013 00:00	297.263	Larne	2010	0	987	4.31	278	223	196	315616.8776	373974.9473
793	520	520 - 711 - 1548	07/05/2010 00:00	18/01/2013 00:00	6.263	Larne	2010	0	987	4.31	278	223	196	315616.8776	373974.9473
794	520	520 - 711 - 1548	07/05/2010 00:00	18/01/2013 00:00	5.14	Larne	2010	0	987	4.31	278	223	196	315616.8776	373974.9473
795	520	520 - 964 - 2376	09/08/2013 00:00	27/03/2014 00:00	5.14	Larne	2013	0	230	5.14	300	154	140	315616.8776	373974.9473
796	520	520 - 964 - 2376	09/08/2013 00:00	27/03/2014 00:00	2.142	Larne	2013	0	230	5.14	300	154	140	315616.8776	373974.9473
797	521	521 - 1138 - 1881	11/03/2011 00:00	21/07/2011 00:00	9.273	Larne	2011	0	132	2.67	61	19	7	324410.1778	381537.4578
798	522	522 - 1012 - 1311	10/01/2014 00:00	15/05/2014 00:00	2.142	Larne	2014	1	125	4	1136	188	1	322557.0318	381374.139
799	523	523 - 1284 - 637	12/06/2013 00:00	07/11/2013 00:00	5.14	Larne	2013	1	148	4.16	442	108	3	320249.3977	382213.2237
800	524	524 - 1334 - 1950	12/12/2009 00:00	22/05/2010 00:00	2.142	Larne	2009	0	161	8.88	906	508	126	302253.1064	390692.7754
801	524	524 - 2989 - 1672	27/10/2011 00:00	19/05/2012 00:00	2.142	Larne	2011	0	205	8.79	1156	168	161	302253.1064	390692.7754
802	524	524 - 1782 - 2293	16/11/2015 00:00	26/03/2016 00:00	2.142	Larne	2015	0	131	8.69	727	549	196	302253.1064	390692.7754
803	525	525 - 3029 - 328	28/02/2013 00:00	04/07/2013 00:00	6.263	Larne	2013	1	126	4.42	156	40	0	325005.0521	380113.4143
804	526	526 - 2732 - 483	25/04/2008 00:00	06/03/2009 00:00	2.142	Larne	2008	1	315	5.26	109	13	0	331099.725	393516.9976
805	526	526 - 191 - 1022	02/10/2009 00:00	12/02/2010 00:00	4.142	Larne	2009	1	133	4.09	126	29	0	331099.725	393516.9976
806	527	527 - 2487 - 2400	23/01/2014 00:00	27/06/2014 00:00	1.14	Larne	2014	1	155	13.97	242	51	0	302828.9697	386105.4893
807	528	528 - 2234 - 590	20/11/2009 00:00	07/05/2010 00:00	5.14	Larne	2009	1	168	8.88	334	43	0	302335.7393	388631.456
808	529	529 - 369 - 11	04/05/2012 00:00	01/02/2013 00:00	2.142	Larne	2012	0	273	18.39	126	30	0	304505.041	390271.6134
809	530	530 - 3315 - 1644	30/10/2008 00:00	19/02/2009 00:00	2.142	Larne	2008	0	112	10.46	8	4	1	302174.3584	389228.6754
810	531	531 - 3001 - 1386	27/11/2014 00:00	16/04/2015 00:00	1.14	Larne	2014	0	140	3.57	63	32	30	316846.3292	373810.8559
811	532	532 - 2628 - 2084	24/04/2014 00:00	23/10/2015 00:00	2.142	Larne	2014	0	547	13.97	222	62	8	303974.9276	387572.5444
812	532	532 - 2628 - 2084	24/04/2014 00:00	23/10/2015 00:00	103.142	Larne	2014	0	547	13.97	222	62	8	303974.9276	387572.5444
813	533	533 - 3200 - 929	29/09/2010 00:00	11/02/2011 00:00	122.263	Larne	2010	1	135	5.88	240	29	26	318343.6014	388830.4093
814	534	534 - 247 - 614	03/04/2009 00:00	07/08/2009 00:00	5.14	Larne	2009	1	126	6.06	219	47	0	313606.7751	393951.3287
815	534	534 - 1020 - 1548	10/02/2012 00:00	18/01/2013 00:00	11.145	Larne	2012	1	343	6.29	255	32	2	313606.7751	393951.3287
816	535	535 - 1621 - 2539	15/07/2011 00:00	29/03/2012 00:00	9.273	Larne	2011	0	258	8.79	78	19	37	304913.2456	387806.8973
817	535	535 - 1286 - 2284	12/06/2015 00:00	26/02/2016 00:00	7.14	Larne	2015	0	259	8.69	119	55	74	304913.2456	387806.8973
818	536	536 - 1127 - 1496	11/02/2010 00:00	17/06/2010 00:00	2.142	Larne	2010	1	126	5.88	85	9	1	315710.6173	395934.5105
819	537	537 - 1432 - 1383	13/11/2009 00:00	16/04/2010 00:00	2.142	Larne	2009	0	154	6.61	266	33	26	318615.589	397511.668
820	538	538 - 1020 - 455	10/02/2012 00:00	05/11/2012 00:00	6.263	Larne	2012	1	269	6.29	134	9	2	314862.9498	389714.4878
821	539	539 - 2302 - 2051	21/06/2010 00:00	23/06/2011 00:00	7.14	Larne	2010	0	367	5.88	525	738	687	325221.3912	393564.1311
822	540	540 - 1297 - 490	12/08/2011 00:00	06/04/2012 00:00	4.14	Larne	2011	0	238	2.97	85	19	5	316992.7837	381140.98
823	541	541 - 3242 - 601	30/01/2014 00:00	07/06/2014 00:00	42.142	Larne	2014	1	128	8.13	141	60	26	323107.2679	394581.2324
824	541	541 - 787 - 1223	08/01/2015 00:00	14/05/2015 00:00	4.14	Larne	2015	1	126	3.81	151	92	15	323107.2679	394581.2324
825	542	542 - 378 - 1175	04/06/2013 00:00	13/11/2013 00:00	1.14	Larne	2013	0	162	5.14	15	0	0	314767.568	373287.8985
826	543	543 - 597 - 2377	06/05/2014 00:00	27/03/2015 00:00	4.14	Larne	2014	0	325	8.13	121	23	8	323052.4842	393341.9317
827	544	544 - 2816 - 1250	26/02/2013 00:00	14/09/2013 00:00	2.142	Larne	2013	0	200	10.22	123	33	21	298173.6737	386590.097
828	545	545 - 652 - 1308	06/11/2008 00:00	15/05/2009 00:00	2.142	Larne	2008	0	190	10.46	8	0	0	301605.0817	389228.3378
829	546	546 - 2722 - 1887	25/03/2009 00:00	21/08/2009 00:00	258.484	Larne	2009	0	149	8.88	93	45	42	306913.9339	387972.7324
830	546	546 - 166 - 1729	02/07/2014 00:00	19/12/2014 00:00	15.14	Larne	2014	0	170	13.97	58	103	41	306913.9339	387972.7324
831	547	547 - 3328 - 1229	30/11/2012 00:00	14/06/2013 00:00	3.14	Larne	2012	1	196	5.51	119	43	40	315700.1332	375947.7121
832	547	547 - 3328 - 1229	30/11/2012 00:00	14/06/2013 00:00	5.14	Larne	2012	1	196	5.51	119	43	40	315700.1332	375947.7121
833	548	548 - 122 - 1588	02/02/2015 00:00	18/06/2015 00:00	3.14	Larne	2015	0	136	2.85	41	10	10	312854.6775	376981.6323
834	549	549 - 1584 - 2575	15/03/2012 00:00	29/08/2013 00:00	8.14	Larne	2012	0	532	18.39	300	24	8	305430.2683	387705.6816
835	549	549 - 1495 - 492	14/05/2014 00:00	06/04/2015 00:00	8.14	Larne	2014	0	327	13.97	212	22	18	305430.2683	387705.6816
836	550	550 - 2244 - 1942	20/12/2010 00:00	22/04/2011 00:00	2.142	Larne	2010	0	123	13.07	101	36	1	316428.7849	383270.5475
837	551	551 - 1780 - 1665	16/11/2012 00:00	19/04/2013 00:00	4.14	Larne	2012	0	154	7.62	325	40	0	320296.0204	392411.6855
838	551	551 - 1531 - 207	14/09/2015 00:00	03/03/2016 00:00	2.142	Larne	2015	0	171	3.81	287	57	0	320296.0204	392411.6855
839	552	552 - 910 - 1585	09/02/2010 00:00	18/06/2010 00:00	2.142	Larne	2010	0	129	13.07	139	130	166	311573.0346	391668.24
840	552	552 - 910 - 1585	09/02/2010 00:00	18/06/2010 00:00	223.14	Larne	2010	0	129	13.07	139	130	166	311573.0346	391668.24
841	552	552 - 395 - 2731	04/08/2010 00:00	31/12/2010 00:00	223.14	Larne	2010	0	149	13.07	125	103	85	311573.0346	391668.24
842	552	552 - 395 - 2731	04/08/2010 00:00	31/12/2010 00:00	2.142	Larne	2010	0	149	13.07	125	103	85	311573.0346	391668.24
843	552	552 - 902 - 1744	09/01/2013 00:00	20/02/2014 00:00	14.14	Larne	2013	0	407	7.31	137	146	81	311573.0346	391668.24
844	552	552 - 902 - 1744	09/01/2013 00:00	20/02/2014 00:00	2.142	Larne	2013	0	407	7.31	137	146	81	311573.0346	391668.24
845	553	553 - 750 - 851	07/09/2015 00:00	10/03/2016 00:00	2.142	Larne	2015	0	185	5	65	17	0	323594.2341	384880.0766
846	554	554 - 1873 - 1855	17/09/2010 00:00	21/04/2011 00:00	5.14	Larne	2010	0	216	5.17	93	18	52	326530.3185	387456.7349
847	554	554 - 1873 - 1855	17/09/2010 00:00	21/04/2011 00:00	6.263	Larne	2010	0	216	5.17	93	18	52	326530.3185	387456.7349
848	555	555 - 3129 - 320	29/01/2010 00:00	04/06/2010 00:00	2.142	Larne	2010	1	126	13.07	154	37	1	312582.9886	394448.3588
849	556	556 - 203 - 1114	02/11/2012 00:00	13/03/2013 00:00	4.14	Larne	2012	0	131	8.62	120	31	1	328676.8677	393866.3455
850	557	557 - 211 - 583	02/12/2010 00:00	07/04/2011 00:00	2.142	Larne	2010	0	126	5.88	218	55	8	317501.2718	389212.7831
851	558	558 - 1680 - 2406	16/01/2009 00:00	27/07/2009 00:00	4.14	Larne	2009	0	192	2.88	74	45	12	322673.053	382618.7482
852	559	559 - 2894 - 1481	26/11/2009 00:00	17/04/2010 00:00	2.142	Larne	2009	0	142	6.61	53	7	0	317986.9669	395615.434
853	560	560 - 2003 - 1652	18/11/2009 00:00	19/03/2010 00:00	5.14	Larne	2009	0	121	6.61	108	108	110	316594.7379	398283.9183
854	560	560 - 1728 - 1664	16/06/2011 00:00	19/04/2012 00:00	2.142	Larne	2011	0	308	3.3	125	166	105	316594.7379	398283.9183
855	560	560 - 2682 - 399	24/10/2012 00:00	05/04/2013 00:00	2.142	Larne	2012	0	163	7.62	150	120	146	316594.7379	398283.9183
856	560	560 - 94 - 2215	01/11/2013 00:00	25/04/2014 00:00	2.142	Larne	2013	0	175	5.08	118	117	94	316594.7379	398283.9183
857	561	561 - 11 - 969	01/02/2013 00:00	11/07/2013 00:00	312.14	Larne	2013	0	160	7.31	179	48	6	312417.0962	389055.2403
858	562	562 - 80 - 387	01/10/2009 00:00	05/03/2010 00:00	1.14	Larne	2009	0	155	2.4	24	18	16	327486.3474	387802.9792
859	563	563 - 102 - 583	01/12/2010 00:00	07/04/2011 00:00	117.14	Larne	2010	1	127	13.07	190	24	1	317873.2561	383247.5407
860	563	563 - 2236 - 2465	20/11/2013 00:00	28/03/2014 00:00	468.14	Larne	2013	1	128	7.31	207	38	4	317873.2561	383247.5407
861	564	564 - 2373 - 2466	22/01/2014 00:00	28/03/2015 00:00	4.14	Larne	2014	0	430	4	69	27	19	312001.3883	380043.247
862	565	565 - 1039 - 1244	10/04/2014 00:00	14/08/2014 00:00	4.14	Larne	2014	0	126	8.13	61	19	0	317248.9233	390197.6627
863	566	566 - 1333 - 2212	12/12/2008 00:00	25/04/2009 00:00	2.142	Larne	2008	1	134	4.34	86	15	0	309497.491	394484.9181
864	567	567 - 1325 - 2026	12/11/2011 00:00	23/03/2012 00:00	4.14	Larne	2011	0	132	4.23	14	1	2	331854.0608	395640.7058
865	568	568 - 2455 - 945	22/10/2012 00:00	11/04/2013 00:00	5.14	Larne	2012	0	171	5.51	4	49	39	310783.2778	376243.6237
866	568	568 - 1971 - 947	18/07/2014 00:00	11/04/2015 00:00	3.14	Larne	2014	0	267	3.57	9	6	0	310783.2778	376243.6237
867	569	569 - 2038 - 2639	19/03/2010 00:00	30/07/2010 00:00	2.142	Larne	2010	1	133	5.88	189	20	0	316526.7302	395656.8484
868	569	569 - 1924 - 2459	18/02/2011 00:00	28/02/2014 00:00	7.14	Larne	2011	1	1106	3.3	149	41	0	316526.7302	395656.8484
869	569	569 - 1924 - 2459	18/02/2011 00:00	28/02/2014 00:00	2.142	Larne	2011	1	1106	3.3	149	41	0	316526.7302	395656.8484
870	569	569 - 306 - 2283	03/10/2014 00:00	26/02/2015 00:00	2.142	Larne	2014	1	146	8.13	57	13	0	316526.7302	395656.8484
871	570	570 - 416 - 259	04/10/2012 00:00	03/10/2013 00:00	1.14	Larne	2012	0	364	1	112	74	31	321306.2362	385254.0054
872	570	570 - 139 - 170	02/04/2014 00:00	02/10/2014 00:00	27.14	Larne	2014	0	183	4	225	82	183	321306.2362	385254.0054
873	570	570 - 831 - 545	08/06/2015 00:00	06/11/2015 00:00	2.142	Larne	2015	0	151	5	188	76	88	321306.2362	385254.0054
874	571	571 - 3368 - 1229	31/05/2012 00:00	14/06/2013 00:00	2.142	Larne	2012	0	379	7.62	86	10	1	316632.7231	394939.2861
875	572	572 - 2530 - 810	23/06/2009 00:00	09/10/2009 00:00	19.14	Larne	2009	0	108	4.09	78	4	0	326671.786	396115.6385
876	573	573 - 783 - 1309	08/01/2010 00:00	15/05/2010 00:00	2.142	Larne	2010	0	127	13.07	73	5	0	307819.0944	388944.4153
877	574	574 - 1556 - 314	14/12/2012 00:00	04/05/2013 00:00	4.14	Larne	2012	0	141	7.62	74	27	17	326070.5646	385509.4798
878	575	575 - 2254 - 2479	21/01/2010 00:00	28/05/2010 00:00	13.14	Larne	2010	0	127	5.4	14	13	5	324042.4067	380828.6318
879	576	576 - 1345 - 1228	13/01/2012 00:00	14/06/2012 00:00	5.14	Larne	2012	0	153	6.03	56	20	0	324971.8017	380842.0398
880	577	577 - 1948 - 2109	18/05/2010 00:00	24/02/2011 00:00	5.14	Larne	2010	0	282	4.31	121	40	91	314937.727	372206.4464
881	578	578 - 598 - 1010	06/05/2015 00:00	11/12/2015 00:00	183.142	Larne	2015	0	219	8	51	34	0	320495.4808	389266.6847
882	579	579 - 1501 - 761	14/06/2011 00:00	09/04/2012 00:00	4.14	Larne	2011	0	300	6.12	336	112	60	314997.4515	376235.922
883	579	579 - 1501 - 761	14/06/2011 00:00	09/04/2012 00:00	72.14	Larne	2011	0	300	6.12	336	112	60	314997.4515	376235.922
884	579	579 - 275 - 1370	03/07/2012 00:00	16/02/2013 00:00	4.14	Larne	2012	0	228	5.51	334	106	66	314997.4515	376235.922
885	579	579 - 2100 - 1588	19/09/2013 00:00	18/06/2015 00:00	9.273	Larne	2013	0	637	5.14	150	312	283	314997.4515	376235.922
886	579	579 - 2100 - 1588	19/09/2013 00:00	18/06/2015 00:00	1.14	Larne	2013	0	637	5.14	150	312	283	314997.4515	376235.922
887	579	579 - 2100 - 1588	19/09/2013 00:00	18/06/2015 00:00	468.14	Larne	2013	0	637	5.14	150	312	283	314997.4515	376235.922
888	579	579 - 2100 - 1588	19/09/2013 00:00	18/06/2015 00:00	5.14	Larne	2013	0	637	5.14	150	312	283	314997.4515	376235.922
889	579	579 - 2100 - 1588	19/09/2013 00:00	18/06/2015 00:00	4.14	Larne	2013	0	637	5.14	150	312	283	314997.4515	376235.922
890	579	579 - 2427 - 1476	22/07/2015 00:00	17/03/2016 00:00	10.14	Larne	2015	0	239	2.85	332	143	169	314997.4515	376235.922
891	579	579 - 2427 - 1476	22/07/2015 00:00	17/03/2016 00:00	468.14	Larne	2015	0	239	2.85	332	143	169	314997.4515	376235.922
892	580	580 - 439 - 673	04/12/2015 00:00	08/04/2016 00:00	2.142	Larne	2015	0	126	3.81	48	27	1	319179.0256	394728.7198
893	581	581 - 128 - 2641	02/03/2012 00:00	30/07/2012 00:00	4.14	Larne	2012	0	150	5.51	254	53	11	314220.3692	377649.8778
894	582	582 - 537 - 2034	05/11/2009 00:00	23/04/2010 00:00	2.142	Larne	2009	0	169	6.06	150	72	115	322017.0705	387485.8279
895	583	583 - 1663 - 1403	15/11/2012 00:00	16/06/2013 00:00	2.142	Larne	2012	0	213	1	582	70	74	324391.3282	386177.5973
896	583	583 - 573 - 2506	06/02/2015 00:00	28/08/2015 00:00	2.142	Larne	2015	0	203	5	591	175	169	324391.3282	386177.5973
897	583	583 - 2581 - 586	23/11/2015 00:00	07/04/2016 00:00	2.142	Larne	2015	0	136	5	637	156	127	324391.3282	386177.5973
898	584	584 - 1780 - 1665	16/11/2012 00:00	19/04/2013 00:00	4.14	Larne	2012	0	154	7.62	298	37	0	319586.0492	392451.1171
899	584	584 - 1467 - 1009	14/02/2014 00:00	11/12/2014 00:00	4.14	Larne	2014	0	300	8.13	58	63	1	319586.0492	392451.1171
900	585	585 - 1838 - 1182	17/05/2012 00:00	13/12/2012 00:00	5.14	Larne	2012	0	210	5.51	175	38	20	320448.8974	373522.8946
901	586	586 - 507 - 1460	05/08/2010 00:00	17/01/2011 00:00	4.14	Larne	2010	0	165	5.88	17	34	33	322426.6926	393041.1396
902	587	587 - 2197 - 2207	20/07/2015 00:00	25/03/2016 00:00	19.14	Larne	2015	0	249	8.69	109	135	47	306485.963	390039.1623
903	587	587 - 2197 - 2207	20/07/2015 00:00	25/03/2016 00:00	11.145	Larne	2015	0	249	8.69	109	135	47	306485.963	390039.1623
904	587	587 - 2197 - 2207	20/07/2015 00:00	25/03/2016 00:00	14.14	Larne	2015	0	249	8.69	109	135	47	306485.963	390039.1623
905	588	588 - 2505 - 1916	23/03/2015 00:00	21/12/2015 00:00	468.14	Larne	2015	0	273	7.25	93	47	60	317506.2461	382636.5659
906	588	588 - 2505 - 1916	23/03/2015 00:00	21/12/2015 00:00	24.13	Larne	2015	0	273	7.25	93	47	60	317506.2461	382636.5659
907	589	589 - 3178 - 342	29/07/2008 00:00	04/09/2009 00:00	7.14	Larne	2008	0	402	4.22	162	51	26	310703.8839	379150.1801
908	589	589 - 2234 - 2639	20/11/2009 00:00	30/07/2010 00:00	72.14	Larne	2009	0	252	2.72	169	124	137	310703.8839	379150.1801
909	590	590 - 2038 - 1888	19/03/2010 00:00	21/08/2010 00:00	2.142	Larne	2010	0	155	13.07	20	8	0	310956.5954	391596.4527
910	591	591 - 2247 - 1123	20/12/2013 00:00	13/04/2015 00:00	6.263	Larne	2013	0	479	10.22	217	19	5	303074.9042	388780.4697
911	591	591 - 2247 - 1123	20/12/2013 00:00	13/04/2015 00:00	9.273	Larne	2013	0	479	10.22	217	19	5	303074.9042	388780.4697
912	591	591 - 2247 - 1123	20/12/2013 00:00	13/04/2015 00:00	27.14	Larne	2013	0	479	10.22	217	19	5	303074.9042	388780.4697
913	592	592 - 1802 - 146	17/01/2014 00:00	02/07/2014 00:00	9.273	Larne	2014	0	166	13.97	48	1	15	306309.8894	387727.625
914	592	592 - 1286 - 764	12/06/2015 00:00	09/04/2016 00:00	7.14	Larne	2015	0	302	8.69	49	34	49	306309.8894	387727.625
915	593	593 - 428 - 740	04/11/2015 00:00	09/01/2016 00:00	24.13	Larne	2015	1	66	5	596	26	500	318394.0453	382593.5004
916	594	594 - 583 - 1223	06/03/2013 00:00	14/05/2015 00:00	2.142	Larne	2013	0	799	5.08	382	66	206	324292.2192	394846.871
917	594	594 - 583 - 1223	06/03/2013 00:00	14/05/2015 00:00	104.54	Larne	2013	0	799	5.08	382	66	206	324292.2192	394846.871
918	594	594 - 583 - 1223	06/03/2013 00:00	14/05/2015 00:00	6.263	Larne	2013	0	799	5.08	382	66	206	324292.2192	394846.871
919	594	594 - 583 - 1223	06/03/2013 00:00	14/05/2015 00:00	9.273	Larne	2013	0	799	5.08	382	66	206	324292.2192	394846.871
920	594	594 - 583 - 1223	06/03/2013 00:00	14/05/2015 00:00	4.14	Larne	2013	0	799	5.08	382	66	206	324292.2192	394846.871
921	594	594 - 1103 - 2293	10/11/2015 00:00	26/03/2016 00:00	4.14	Larne	2015	0	137	3.81	469	475	605	324292.2192	394846.871
922	595	595 - 1649 - 1030	15/10/2010 00:00	12/03/2011 00:00	19.14	Larne	2010	0	148	4.31	164	978	962	311226.7467	375643.0572
923	596	596 - 553 - 35	05/12/2014 00:00	01/05/2015 00:00	2.142	Larne	2014	0	147	4.06	50	4	0	310608.2538	393808.9446
924	597	597 - 163 - 2694	02/07/2010 00:00	31/03/2012 00:00	2.142	Larne	2010	0	638	5.88	2	1	0	315429.6818	394058.4953
925	598	598 - 1574 - 49	15/02/2011 00:00	01/07/2011 00:00	18.129	Larne	2011	1	136	4.23	115	18	3	324263.9337	385816.1758
926	599	599 - 1243 - 826	12/02/2010 00:00	09/12/2010 00:00	2.142	Larne	2010	0	300	13.07	43	22	1	310790.532	394721.242
927	600	600 - 1585 - 1250	15/03/2013 00:00	14/09/2013 00:00	2.142	Larne	2013	0	183	10.22	28	10	0	299731.2134	388229.2728
928	601	601 - 1190 - 1920	11/09/2009 00:00	22/01/2010 00:00	1.14	Larne	2009	0	133	6.06	71	25	46	316432.1201	382936.9702
929	601	601 - 3285 - 2449	30/07/2010 00:00	28/01/2011 00:00	1.14	Larne	2010	0	182	13.07	74	4	15	316432.1201	382936.9702
930	602	602 - 193 - 1928	02/10/2013 00:00	22/02/2014 00:00	1.14	Larne	2013	0	143	5.14	84	16	2	311598.1784	376968.0714
931	603	603 - 2099 - 511	19/09/2012 00:00	06/07/2013 00:00	2.142	Larne	2012	1	290	18.39	562	88	27	306331.285	388343.6912
932	603	603 - 2099 - 511	19/09/2012 00:00	06/07/2013 00:00	9.273	Larne	2012	1	290	18.39	562	88	27	306331.285	388343.6912
933	603	603 - 379 - 1656	04/06/2014 00:00	19/03/2015 00:00	1.14	Larne	2014	1	288	13.97	484	79	45	306331.285	388343.6912
934	604	604 - 2234 - 1987	20/11/2009 00:00	22/10/2010 00:00	2.142	Larne	2009	0	336	6.61	73	46	36	316590.3771	394841.9903
935	605	605 - 746 - 54	07/09/2010 00:00	01/08/2011 00:00	1.14	Larne	2010	1	328	5.76	486	22	0	313131.9393	379934.7603
936	605	605 - 746 - 54	07/09/2010 00:00	01/08/2011 00:00	58.14	Larne	2010	1	328	5.76	486	22	0	313131.9393	379934.7603
937	606	606 - 1466 - 2488	14/02/2013 00:00	28/06/2013 00:00	2.142	Larne	2013	1	134	5.08	140	23	10	322149.6873	396287.9785
938	606	606 - 2132 - 2215	19/12/2013 00:00	25/04/2014 00:00	9.273	Larne	2013	1	127	5.08	144	25	8	322149.6873	396287.9785
939	607	607 - 2147 - 235	20/02/2008 00:00	03/07/2008 00:00	2.142	Larne	2008	1	134	4.34	414	109	8	310978.5968	388377.8412
940	608	608 - 1509 - 937	14/07/2010 00:00	11/03/2011 00:00	2.142	Larne	2010	1	240	5.17	666	119	39	329727.253	390645.7518
941	608	608 - 1663 - 2548	15/11/2012 00:00	29/04/2014 00:00	1.14	Larne	2012	1	530	7.62	718	83	17	329727.253	390645.7518
942	609	609 - 1012 - 1311	10/01/2014 00:00	15/05/2014 00:00	5.14	Larne	2014	0	125	8.13	68	1	4	326933.8393	394937.6483
943	610	610 - 3368 - 834	31/05/2012 00:00	10/01/2013 00:00	5.14	Larne	2012	1	224	7.62	0	85	54	323452.1332	390014.5859
944	610	610 - 3368 - 834	31/05/2012 00:00	10/01/2013 00:00	467.14	Larne	2012	1	224	7.62	0	85	54	323452.1332	390014.5859
945	610	610 - 3368 - 834	31/05/2012 00:00	10/01/2013 00:00	3.14	Larne	2012	1	224	7.62	0	85	54	323452.1332	390014.5859
946	611	611 - 2067 - 1173	19/06/2009 00:00	13/11/2009 00:00	2.142	Larne	2009	0	147	6.61	159	26	1	323049.9737	390633.57
947	612	612 - 3100 - 2284	28/09/2015 00:00	26/02/2016 00:00	1.269	Larne	2015	0	151	2.85	14	14	21	314833.2551	372631.9072
948	613	613 - 2140 - 643	20/01/2012 00:00	07/12/2012 00:00	136.141	Larne	2012	1	322	18.39	156	25	2	301847.9788	388840.5539
949	614	614 - 51 - 2619	01/07/2009 00:00	30/04/2010 00:00	2.142	Larne	2009	0	303	6.61	227	23	10	319058.5136	397741.9238
950	614	614 - 51 - 2619	01/07/2009 00:00	30/04/2010 00:00	13.14	Larne	2009	0	303	6.61	227	23	10	319058.5136	397741.9238
951	615	615 - 1878 - 1476	17/09/2015 00:00	17/03/2016 00:00	1.14	Larne	2015	0	182	7.25	52	12	32	315332.6745	392580.9614
952	616	616 - 51 - 1920	01/07/2009 00:00	22/01/2010 00:00	3.14	Larne	2009	0	205	6.61	20	14	0	314889.708	393031.2772
953	617	617 - 3256 - 1900	30/04/2010 00:00	21/10/2010 00:00	1.14	Larne	2010	0	174	5.76	129	60	82	312937.1497	377866.3833
954	617	617 - 2109 - 398	19/10/2011 00:00	05/04/2012 00:00	1.14	Larne	2011	0	169	2.97	124	29	51	312937.1497	377866.3833
955	617	617 - 1458 - 2215	14/01/2014 00:00	25/04/2014 00:00	9.273	Larne	2014	0	101	4	100	78	46	312937.1497	377866.3833
956	617	617 - 2768 - 2735	25/08/2015 00:00	31/12/2015 00:00	6.263	Larne	2015	0	128	5	89	57	75	312937.1497	377866.3833
957	618	618 - 1036 - 1089	10/04/2008 00:00	12/12/2008 00:00	2.142	Larne	2008	0	246	10.46	70	22	5	303945.2319	390625.3472
958	619	619 - 1204 - 1609	11/10/2014 00:00	18/09/2015 00:00	4.14	Larne	2014	1	342	11	243	27	1	332692.9603	388271.4358
959	620	620 - 2774 - 1045	25/09/2009 00:00	12/05/2011 00:00	18.129	Larne	2009	0	594	8.88	3	9	19	307042.6779	391069.0572
960	621	621 - 2368 - 1704	22/01/2008 00:00	19/09/2008 00:00	7.14	Larne	2008	0	241	4.22	166	106	47	310636.9653	377463.3829
961	621	621 - 696 - 888	07/03/2012 00:00	10/08/2012 00:00	2.142	Larne	2012	0	156	5.51	174	139	172	310636.9653	377463.3829
962	621	621 - 2513 - 1265	23/04/2013 00:00	14/11/2013 00:00	2.142	Larne	2013	0	205	5.14	140	132	79	310636.9653	377463.3829
963	622	622 - 828 - 169	08/06/2010 00:00	02/10/2010 00:00	2.142	Larne	2010	0	116	5.68	52	26	7	304332.011	387290.8042
964	623	623 - 1942 - 2169	18/04/2013 00:00	24/10/2013 00:00	4.14	Larne	2013	0	189	5.08	41	0	0	327937.6855	392875.9396
965	624	624 - 2510 - 25	23/04/2010 00:00	01/04/2011 00:00	5.14	Larne	2010	1	343	5.4	239	6	0	326193.2153	380578.2519
966	625	625 - 1147 - 841	11/04/2011 00:00	10/02/2012 00:00	2.142	Larne	2011	0	305	8.79	697	195	18	303673.5532	386633.8461
967	625	625 - 1147 - 841	11/04/2011 00:00	10/02/2012 00:00	6.263	Larne	2011	0	305	8.79	697	195	18	303673.5532	386633.8461
968	625	625 - 1338 - 1205	12/12/2014 00:00	14/03/2016 00:00	2.142	Larne	2014	0	458	13.97	847	211	215	303673.5532	386633.8461
969	626	626 - 1433 - 1130	13/11/2010 00:00	13/05/2011 00:00	2.142	Larne	2010	0	181	13.07	13	3	0	312091.7058	395151.5752
970	627	627 - 1327 - 2377	12/11/2014 00:00	27/03/2015 00:00	1.14	Larne	2014	1	135	4	497	55	0	321163.6653	383333.5348
971	628	628 - 568 - 2160	06/02/2009 00:00	24/09/2009 00:00	92.666	Larne	2009	1	230	8.88	73	44	0	298503.2957	388881.6111
972	628	628 - 2837 - 1907	26/04/2013 00:00	21/11/2013 00:00	2.142	Larne	2013	1	209	10.22	72	24	1	298503.2957	388881.6111
973	629	629 - 2325 - 771	21/08/2012 00:00	09/05/2013 00:00	4.14	Larne	2012	1	261	8.62	296	51	4	329269.458	392581.7978
974	630	630 - 1543 - 1651	14/11/2008 00:00	19/03/2009 00:00	55.13	Larne	2008	0	125	0.82	252	142	52	318647.5377	390389.2576
975	631	631 - 2029 - 1301	19/02/2010 00:00	15/04/2011 00:00	2.142	Larne	2010	1	420	13.07	327	41	0	312002.0203	394621.2049
976	631	631 - 644 - 1666	06/10/2011 00:00	19/04/2014 00:00	2.142	Larne	2011	1	926	2.36	348	105	2	312002.0203	394621.2049
977	631	631 - 768 - 1080	07/11/2014 00:00	12/10/2015 00:00	2.142	Larne	2014	1	339	4.06	416	70	1	312002.0203	394621.2049
978	632	632 - 1872 - 759	17/09/2009 00:00	09/04/2010 00:00	1.14	Larne	2009	0	204	2.4	303	139	189	325982.244	388139.9853
979	632	632 - 1872 - 759	17/09/2009 00:00	09/04/2010 00:00	5.14	Larne	2009	0	204	2.4	303	139	189	325982.244	388139.9853
980	632	632 - 1872 - 759	17/09/2009 00:00	09/04/2010 00:00	6.263	Larne	2009	0	204	2.4	303	139	189	325982.244	388139.9853
981	632	632 - 2174 - 2117	20/05/2010 00:00	24/03/2011 00:00	5.14	Larne	2010	0	308	5.17	294	191	346	325982.244	388139.9853
982	632	632 - 2174 - 2117	20/05/2010 00:00	24/03/2011 00:00	6.263	Larne	2010	0	308	5.17	294	191	346	325982.244	388139.9853
983	632	632 - 1345 - 2598	13/01/2012 00:00	29/11/2012 00:00	6.263	Larne	2012	0	321	7.62	361	416	352	325982.244	388139.9853
984	632	632 - 3132 - 2440	29/01/2014 00:00	27/11/2015 00:00	5.14	Larne	2014	0	667	7.69	337	366	347	325982.244	388139.9853
985	632	632 - 3132 - 2440	29/01/2014 00:00	27/11/2015 00:00	2.142	Larne	2014	0	667	7.69	337	366	347	325982.244	388139.9853
986	632	632 - 3132 - 2440	29/01/2014 00:00	27/11/2015 00:00	11.145	Larne	2014	0	667	7.69	337	366	347	325982.244	388139.9853
987	633	633 - 2233 - 758	20/11/2008 00:00	09/04/2009 00:00	2.142	Larne	2008	0	140	10.46	12	16	0	301698.0866	388693.4791
988	634	634 - 1222 - 2140	11/12/2009 00:00	24/06/2010 00:00	10.14	Larne	2009	0	195	6.06	205	14	10	316910.0424	390003.5044
989	634	634 - 1672 - 2214	15/12/2011 00:00	25/04/2013 00:00	2.2295	Larne	2011	0	497	2.36	180	33	0	316910.0424	390003.5044
990	634	634 - 1672 - 2214	15/12/2011 00:00	25/04/2013 00:00	2.142	Larne	2011	0	497	2.36	180	33	0	316910.0424	390003.5044
991	635	635 - 3039 - 1328	28/03/2014 00:00	15/08/2014 00:00	4.14	Larne	2014	1	140	7.75	161	50	5	328220.253	395854.7835
992	636	636 - 1236 - 2043	12/01/2014 00:00	23/05/2014 00:00	73.14	Larne	2014	0	131	3.61	93	2	0	335142.9564	406985.5272
993	637	637 - 3114 - 303	28/11/2008 00:00	04/04/2009 00:00	11.145	Larne	2008	0	127	7.03	29	27	29	342923.5902	394373.4971
994	638	638 - 316 - 2464	03/11/2012 00:00	28/03/2013 00:00	9.273	Larne	2012	0	145	3.75	12	9	0	338893.3908	395701.2253
995	639	639 - 2123 - 1476	19/11/2015 00:00	17/03/2016 00:00	4.14	Larne	2015	1	119	10.61	317	9	1	332838.381	395632.538
996	640	640 - 3106 - 25	28/10/2010 00:00	01/04/2011 00:00	4.14	Larne	2010	0	155	3.42	153	265	286	331416.6469	414181.3042
997	640	640 - 1800 - 726	17/01/2012 00:00	08/11/2013 00:00	14.14	Larne	2012	0	661	3.03	256	180	215	331416.6469	414181.3042
998	641	641 - 1802 - 970	17/01/2014 00:00	11/07/2014 00:00	73.14	Larne	2014	0	175	13.2	97	47	6	339303.4538	405375.1762
999	642	642 - 3094 - 377	28/09/2008 00:00	05/02/2009 00:00	7.14	Larne	2008	0	130	7.03	123	75	53	339735.9809	391576.7381
1000	643	643 - 792 - 441	08/02/2013 00:00	05/09/2014 00:00	73.14	Larne	2013	1	574	10.47	85	19	0	342340.9	399275.5
1001	644	644 - 240 - 360	03/03/2011 00:00	04/11/2011 00:00	3.14	Larne	2011	1	246	2.98	278	109	45	347778	397155.5
1002	644	644 - 240 - 360	03/03/2011 00:00	04/11/2011 00:00	18.129	Larne	2011	1	246	2.98	278	109	45	347778	397155.5
1003	645	645 - 2474 - 855	22/12/2008 00:00	10/04/2009 00:00	19.14	Larne	2008	0	109	10	88	95	1	338410.9	403686.6
1004	646	646 - 2915 - 239	27/02/2014 00:00	03/07/2014 00:00	24.13	Larne	2014	1	126	3.61	94	9	0	327149	407863.8
1005	647	647 - 1149 - 1580	11/04/2013 00:00	18/05/2014 00:00	4.14	Larne	2013	0	402	10.81	124	30	8	332905.2	395141.5
1006	648	648 - 147 - 2716	02/05/2013 00:00	31/08/2013 00:00	4.14	Larne	2013	1	121	10.47	267	90	4	333419.7	401805.3
1007	649	649 - 2487 - 1775	23/01/2014 00:00	20/06/2014 00:00	1.14	Larne	2014	1	148	5.18	178	16	0	344729.4	390066.3
1008	650	650 - 2776 - 11	25/09/2012 00:00	01/02/2013 00:00	9.273	Larne	2012	0	129	3.03	305	32	6	329932.4	413844.8
1009	651	651 - 1798 - 700	17/01/2008 00:00	08/08/2008 00:00	2.142	Larne	2008	1	204	10	120	20	0	336983.8	402967.5
1010	652	652 - 487 - 1434	05/06/2008 00:00	16/10/2008 00:00	4.14	Larne	2008	1	133	10	312	62	2	338302.9	399954
1011	653	653 - 3133 - 2151	29/01/2015 00:00	24/07/2015 00:00	1.14	Larne	2015	0	176	10.61	75	28	1	332613.5	394194.8
1012	654	654 - 1801 - 2626	17/01/2013 00:00	30/05/2013 00:00	4.14	Larne	2013	0	133	10.81	108	21	0	335482.2	391190.7
1013	654	654 - 903 - 329	09/01/2014 00:00	04/07/2014 00:00	4.14	Larne	2014	0	176	11	115	21	0	335482.2	391190.7
1014	655	655 - 2594 - 1407	24/01/2008 00:00	16/07/2008 00:00	2.142	Larne	2008	1	174	10	266	45	2	338650.4	398615
1015	655	655 - 2709 - 1393	25/01/2013 00:00	16/05/2013 00:00	2.142	Larne	2013	1	111	10.47	216	42	2	338650.4	398615
1016	655	655 - 2478 - 857	22/12/2013 00:00	10/04/2014 00:00	2.142	Larne	2013	1	109	10.47	218	49	1	338650.4	398615
1017	656	656 - 3012 - 832	28/01/2008 00:00	10/01/2009 00:00	2.142	Larne	2008	0	348	7.03	357	68	6	347189.3	394206.1
1018	657	657 - 783 - 2056	08/01/2010 00:00	23/07/2010 00:00	19.14	Larne	2010	0	196	2.27	116	25	0	346869.5	396585.1
1019	657	657 - 783 - 2056	08/01/2010 00:00	23/07/2010 00:00	45.14	Larne	2010	0	196	2.27	116	25	0	346869.5	396585.1
1020	658	658 - 903 - 2043	09/01/2014 00:00	23/05/2014 00:00	11.145	Larne	2014	1	134	7.75	233	28	0	329590.4	396447.4
1021	659	659 - 122 - 964	02/02/2015 00:00	11/06/2015 00:00	4.14	Larne	2015	0	129	8	21	37	0	336183.1	386069.3
1022	660	660 - 2004 - 848	18/11/2010 00:00	10/03/2011 00:00	9.273	Larne	2010	0	112	3.42	79	28	9	329259.1	418303.8
1023	661	661 - 1138 - 2568	11/03/2011 00:00	29/07/2011 00:00	9.273	Larne	2011	0	140	4.23	258	47	8	332469	396846.3
1024	662	662 - 2297 - 171	21/05/2015 00:00	02/10/2015 00:00	4.14	Larne	2015	1	134	11	144	30	0	331569.5	391279.5
1025	663	663 - 1737 - 553	16/07/2012 00:00	06/12/2012 00:00	426.142	Larne	2012	0	143	6.48	61	33	36	334571.4	404214.5
1026	664	664 - 17 - 1065	01/03/2010 00:00	12/08/2010 00:00	27.14	Larne	2010	0	164	1.69	135	155	25	333581.9	394192
1027	665	665 - 2050 - 2650	19/04/2012 00:00	30/08/2012 00:00	1.14	Larne	2012	0	133	8.62	61	1	0	332698.4	394881.3
1028	666	666 - 2383 - 1422	22/02/2014 00:00	16/08/2014 00:00	4.14	Larne	2014	0	175	7.75	24	0	0	333709.1	397012.2
1029	667	667 - 822 - 1073	08/05/2014 00:00	12/09/2014 00:00	9.273	Larne	2014	0	127	3.61	76	17	8	326354.2	409102.9
1030	668	668 - 2015 - 2621	18/12/2014 00:00	30/04/2015 00:00	2.142	Larne	2014	0	133	5.18	17	7	0	339404.9	394512.1
1031	669	669 - 904 - 1923	09/01/2015 00:00	22/01/2016 00:00	73.14	Larne	2015	0	378	9.17	50	16	0	337147	407414
1032	670	670 - 3391 - 1845	31/10/2008 00:00	21/03/2009 00:00	2.142	Larne	2008	0	141	0.56	18	14	0	333102.1	413462
1033	671	671 - 2818 - 2711	26/02/2015 00:00	31/07/2015 00:00	5.14	Larne	2015	0	155	6.66	25	9	24	346439.2	398249.6
1034	672	672 - 1117 - 2395	11/01/2008 00:00	27/06/2008 00:00	2.142	Larne	2008	0	168	3.14	194	42	37	336874.4	404290
1035	673	673 - 2234 - 116	20/11/2009 00:00	02/04/2010 00:00	24.13	Larne	2009	0	133	2.85	126	98	175	344154.1	396072.4
1036	673	673 - 3277 - 1336	30/06/2011 00:00	15/09/2012 00:00	9.273	Larne	2011	0	443	2.98	180	772	854	344154.1	396072.4
1037	673	673 - 3277 - 1336	30/06/2011 00:00	15/09/2012 00:00	2.142	Larne	2011	0	443	2.98	180	772	854	344154.1	396072.4
1038	674	674 - 93 - 1131	01/11/2012 00:00	13/05/2013 00:00	2.142	Larne	2012	0	193	3.75	6	2	0	344005.6	392719.2
1039	675	675 - 1801 - 2135	17/01/2013 00:00	24/05/2013 00:00	2.142	Larne	2013	0	127	10.47	117	12	2	338679.3	396339.7
1040	676	676 - 1454 - 1862	14/01/2010 00:00	21/05/2010 00:00	2.142	Larne	2010	0	127	3.42	41	12	6	329672.1	409782.6
1041	677	677 - 2824 - 433	26/03/2010 00:00	05/08/2010 00:00	7.14	Larne	2010	0	132	2.63	234	42	12	342592.1	397982.1
1042	677	677 - 903 - 441	09/01/2014 00:00	05/09/2014 00:00	73.14	Larne	2014	0	239	13.2	163	47	0	342592.1	397982.1
1043	678	678 - 1387 - 489	13/06/2008 00:00	06/04/2009 00:00	4.14	Larne	2008	1	297	5.26	392	123	49	334933.8	389283.2
1044	678	678 - 1245 - 2163	12/02/2012 00:00	24/09/2012 00:00	3.14	Larne	2012	1	225	8.62	245	244	227	334933.8	389283.2
1045	678	678 - 1245 - 2163	12/02/2012 00:00	24/09/2012 00:00	19.14	Larne	2012	1	225	8.62	245	244	227	334933.8	389283.2
1046	678	678 - 1718 - 1798	16/05/2013 00:00	20/09/2013 00:00	28.14	Larne	2013	1	127	10.81	157	211	167	334933.8	389283.2
1047	678	678 - 467 - 1708	05/03/2014 00:00	19/09/2014 00:00	1.14	Larne	2014	1	198	7.75	322	151	138	334933.8	389283.2
1048	678	678 - 467 - 1708	05/03/2014 00:00	19/09/2014 00:00	2.142	Larne	2014	1	198	7.75	322	151	138	334933.8	389283.2
1049	679	679 - 201 - 2194	02/11/2010 00:00	25/02/2011 00:00	4.14	Larne	2010	0	115	5.21	29	0	25	331358.5	395627.7
1050	680	680 - 1702 - 1594	16/03/2013 00:00	18/07/2013 00:00	2.142	Larne	2013	0	124	9.37	54	9	0	339338.5	395396.9
1051	681	681 - 2997 - 2374	27/11/2008 00:00	27/03/2009 00:00	3.14	Larne	2008	0	120	10	119	64	11	335122.7	402002
1052	682	682 - 2715 - 1496	25/02/2010 00:00	17/06/2010 00:00	5.14	Larne	2010	0	112	2.63	310	146	4	335071.1	400564.3
1053	682	682 - 722 - 1981	07/06/2012 00:00	22/09/2012 00:00	3.14	Larne	2012	0	107	6.48	28	19	7	335071.1	400564.3
1054	683	683 - 528 - 930	05/10/2011 00:00	11/02/2012 00:00	221.14	Larne	2011	0	129	2.98	101	77	17	344426.2	401392.9
1055	683	683 - 2655 - 586	24/07/2015 00:00	07/04/2016 00:00	4.14	Larne	2015	0	258	6.66	2	13	67	344426.2	401392.9
1056	684	684 - 518 - 17	05/09/2012 00:00	01/03/2013 00:00	2.142	Larne	2012	0	177	2.94	21	1	28	334581.7	390338.9
1057	684	684 - 2032 - 1595	19/02/2014 00:00	18/07/2014 00:00	1.14	Larne	2014	0	149	11	5	11	0	334581.7	390338.9
1058	685	685 - 2912 - 273	27/02/2009 00:00	03/12/2009 00:00	2.142	Larne	2009	0	279	2.29	193	143	168	330198.2	406391.2
1059	685	685 - 2699 - 535	24/12/2011 00:00	06/10/2012 00:00	6.263	Larne	2011	0	287	1.19	286	132	7	330198.2	406391.2
1060	685	685 - 2699 - 535	24/12/2011 00:00	06/10/2012 00:00	4.14	Larne	2011	0	287	1.19	286	132	7	330198.2	406391.2
1061	685	685 - 2699 - 535	24/12/2011 00:00	06/10/2012 00:00	2.142	Larne	2011	0	287	1.19	286	132	7	330198.2	406391.2
1062	686	686 - 2566 - 1563	23/10/2009 00:00	18/03/2010 00:00	2.142	Larne	2009	0	146	2.29	27	6	0	334366.6	413803.3
1063	687	687 - 1221 - 211	11/12/2008 00:00	03/04/2009 00:00	23.142	Larne	2008	0	113	7.03	558	189	69	343023.2	396296.3
1064	687	687 - 181 - 116	02/09/2009 00:00	02/04/2010 00:00	19.14	Larne	2009	0	212	2.85	579	128	23	343023.2	396296.3
1065	687	687 - 181 - 116	02/09/2009 00:00	02/04/2010 00:00	5.14	Larne	2009	0	212	2.85	579	128	23	343023.2	396296.3
1066	687	687 - 3248 - 1184	30/03/2012 00:00	13/12/2014 00:00	53.142	Larne	2012	0	988	3.75	445	143	53	343023.2	396296.3
1067	687	687 - 3248 - 1184	30/03/2012 00:00	13/12/2014 00:00	2.142	Larne	2012	0	988	3.75	445	143	53	343023.2	396296.3
1068	687	687 - 3248 - 1184	30/03/2012 00:00	13/12/2014 00:00	4.14	Larne	2012	0	988	3.75	445	143	53	343023.2	396296.3
1069	687	687 - 3248 - 1184	30/03/2012 00:00	13/12/2014 00:00	9.273	Larne	2012	0	988	3.75	445	143	53	343023.2	396296.3
1070	687	687 - 3248 - 1184	30/03/2012 00:00	13/12/2014 00:00	10.14	Larne	2012	0	988	3.75	445	143	53	343023.2	396296.3
1071	688	688 - 1353 - 1585	13/02/2010 00:00	18/06/2010 00:00	6.263	Larne	2010	0	125	1.69	82	41	7	331051.2	391627.1
1072	689	689 - 792 - 738	08/02/2013 00:00	09/01/2014 00:00	4.14	Larne	2013	1	335	10.81	247	25	1	334257.4	398831.5
1073	690	690 - 2363 - 2299	21/12/2012 00:00	26/04/2013 00:00	2.142	Larne	2012	0	126	6.48	101	21	0	348588.3	397060
1074	690	690 - 626 - 1016	06/08/2014 00:00	12/01/2015 00:00	2.142	Larne	2014	0	159	13.2	61	13	0	348588.3	397060
1075	691	691 - 1447 - 2384	13/12/2012 00:00	27/04/2013 00:00	1.14	Larne	2012	0	135	3.03	18	7	4	327386.4	416942.9
1076	692	692 - 369 - 621	04/05/2012 00:00	07/09/2012 00:00	16.273	Larne	2012	1	126	8.62	118	87	55	333955.3	392364.2
1077	693	693 - 1547 - 213	14/11/2013 00:00	03/04/2014 00:00	4.14	Larne	2013	0	140	10.81	185	105	134	334723.9	387800.9
1078	694	694 - 2670 - 2203	24/09/2010 00:00	25/03/2011 00:00	2.142	Larne	2010	0	182	2.63	67	40	72	338063.1	398839.7
1079	694	694 - 1630 - 398	15/08/2011 00:00	05/04/2012 00:00	1.14	Larne	2011	0	234	2.91	6	29	6	338063.1	398839.7
1080	694	694 - 1630 - 398	15/08/2011 00:00	05/04/2012 00:00	15.14	Larne	2011	0	234	2.91	6	29	6	338063.1	398839.7
1081	694	694 - 2207 - 1144	20/08/2014 00:00	13/07/2015 00:00	3.14	Larne	2014	0	327	13.2	19	63	35	338063.1	398839.7
1082	695	695 - 2474 - 855	22/12/2008 00:00	10/04/2009 00:00	19.14	Larne	2008	0	109	10	147	111	15	339768.9	391538.9
1083	696	696 - 666 - 1039	06/12/2012 00:00	12/04/2013 00:00	136.141	Larne	2012	0	127	3.03	4	2	0	333936.8	411948.4
1084	697	697 - 1665 - 592	15/11/2014 00:00	07/05/2015 00:00	104.54	Larne	2014	0	173	13.2	46	16	0	339037.6	401311
1085	698	698 - 2709 - 2259	25/01/2013 00:00	25/10/2013 00:00	73.14	Larne	2013	0	273	9.37	207	36	55	342997.8	396579.8
1086	698	698 - 195 - 2293	02/10/2015 00:00	26/03/2016 00:00	2.142	Larne	2015	0	176	6.66	176	30	0	342997.8	396579.8
1087	699	699 - 1458 - 1052	14/01/2014 00:00	12/06/2014 00:00	73.14	Larne	2014	0	149	3.61	69	13	0	334813.2	411122.4
1088	700	700 - 1306 - 2643	12/09/2011 00:00	30/07/2015 00:00	2.142	Larne	2011	0	1417	2.98	120	104	196	346486.1	394982.2
1089	700	700 - 1306 - 2643	12/09/2011 00:00	30/07/2015 00:00	9.273	Larne	2011	0	1417	2.98	120	104	196	346486.1	394982.2
1090	700	700 - 1306 - 2643	12/09/2011 00:00	30/07/2015 00:00	4.14	Larne	2011	0	1417	2.98	120	104	196	346486.1	394982.2
1091	700	700 - 1306 - 2643	12/09/2011 00:00	30/07/2015 00:00	1.14	Larne	2011	0	1417	2.98	120	104	196	346486.1	394982.2
1092	701	701 - 3118 - 306	28/11/2013 00:00	04/04/2014 00:00	2.142	Larne	2013	1	127	9.37	223	44	8	337740.6	394930.8
1093	702	702 - 688 - 1229	07/02/2013 00:00	14/06/2013 00:00	2.142	Larne	2013	1	127	10.47	185	38	0	338915.1	395735.6
1094	702	702 - 2133 - 1010	19/12/2014 00:00	11/12/2015 00:00	2.142	Larne	2014	1	357	13.2	160	45	0	338915.1	395735.6
1095	703	703 - 1878 - 2535	17/09/2015 00:00	29/01/2016 00:00	4.14	Larne	2015	0	134	10.61	37	7	8	335345.1	394457.2
1096	704	704 - 1344 - 1671	13/01/2011 00:00	19/05/2011 00:00	2.142	Larne	2011	1	126	4.23	128	25	0	333238.1	394403
1097	704	704 - 2132 - 704	19/12/2013 00:00	08/08/2014 00:00	73.14	Larne	2013	1	232	10.81	368	45	56	333238.1	394403
1098	704	704 - 2132 - 704	19/12/2013 00:00	08/08/2014 00:00	4.14	Larne	2013	1	232	10.81	368	45	56	333238.1	394403
1099	704	704 - 84 - 1025	01/10/2015 00:00	12/02/2016 00:00	4.14	Larne	2015	1	134	10.61	478	27	16	333238.1	394403
1100	705	705 - 2034 - 2053	19/03/2004 00:00	23/07/2004 00:00	122.263	Larne	2004	1	126	7.69	349	78	0	340152.2	400927.3
1101	705	705 - 1701 - 1783	16/03/2012 00:00	20/07/2012 00:00	122.263	Larne	2012	1	126	6.48	355	73	0	340152.2	400927.3
1102	705	705 - 250 - 520	03/04/2015 00:00	06/08/2015 00:00	10.14	Larne	2015	1	125	9.17	359	92	3	340152.2	400927.3
1103	706	706 - 3134 - 879	29/02/2008 00:00	10/07/2008 00:00	2.142	Larne	2008	1	132	5.26	240	101	3	327704.6	396964.9
1104	706	706 - 1012 - 1673	10/01/2014 00:00	19/05/2014 00:00	2.142	Larne	2014	1	129	7.75	259	76	1	327704.6	396964.9
1105	707	707 - 3029 - 2599	28/02/2013 00:00	29/11/2013 00:00	19.14	Larne	2013	1	274	9.37	149	36	0	340375.4	390581.1
1106	708	708 - 3214 - 1648	29/10/2015 00:00	19/02/2016 00:00	2.142	Larne	2015	1	113	4.93	136	17	3	328407.4	408094.9
1107	709	709 - 3210 - 848	29/10/2010 00:00	10/03/2011 00:00	16.273	Larne	2010	1	132	1.69	60	23	1	338830.9	391116
1108	709	709 - 778 - 586	07/12/2015 00:00	07/04/2016 00:00	2.142	Larne	2015	1	122	11	90	18	1	338830.9	391116
1109	710	710 - 3321 - 299	30/10/2015 00:00	04/03/2016 00:00	73.14	Larne	2015	0	126	9.17	9	0	4	336396.3	408142.2
1110	711	711 - 1592 - 2109	15/04/2010 00:00	24/02/2011 00:00	2.142	Larne	2010	1	315	5.21	117	15	1	328843.1	394543.6
1111	711	711 - 20 - 2488	01/03/2013 00:00	28/06/2013 00:00	4.14	Larne	2013	1	119	10.81	104	45	0	328843.1	394543.6
1112	712	712 - 3118 - 2215	28/11/2013 00:00	25/04/2014 00:00	2.142	Larne	2013	0	148	10.47	132	45	68	337512.1	399077.8
1113	713	713 - 1685 - 1329	16/01/2015 00:00	15/08/2015 00:00	2.142	Larne	2015	1	211	10.61	234	33	0	333606.1	400586.2
1114	714	714 - 2297 - 74	21/05/2015 00:00	01/10/2015 00:00	4.14	Larne	2015	1	133	11	353	47	12	334290.1	390259
1115	715	715 - 2905 - 1671	27/01/2011 00:00	19/05/2011 00:00	4.14	Larne	2011	0	112	4.23	46	45	6	334143.5	398881.5
1116	716	716 - 1985 - 286	18/09/2008 00:00	04/02/2009 00:00	5.14	Larne	2008	1	139	4.42	80	37	12	339231.6	390701.8
1117	716	716 - 3107 - 1142	28/10/2011 00:00	13/07/2012 00:00	2.142	Larne	2011	1	259	2.72	101	32	8	339231.6	390701.8
1118	716	716 - 3107 - 1142	28/10/2011 00:00	13/07/2012 00:00	44.142	Larne	2011	1	259	2.72	101	32	8	339231.6	390701.8
1119	716	716 - 1567 - 1865	15/01/2015 00:00	21/05/2015 00:00	4.14	Larne	2015	1	126	11	134	44	28	339231.6	390701.8
1120	717	717 - 148 - 1244	02/05/2014 00:00	14/08/2014 00:00	2.142	Larne	2014	0	104	3.61	80	2	84	333818.7	408326.5
1121	717	717 - 3290 - 277	30/07/2015 00:00	03/12/2015 00:00	424.14	Larne	2015	0	126	4.93	62	0	64	333818.7	408326.5
1122	718	718 - 1734 - 1904	16/07/2008 00:00	21/11/2008 00:00	2.142	Larne	2008	1	128	10	78	24	0	335581.1	406845.7
1123	719	719 - 552 - 1482	05/12/2013 00:00	17/04/2014 00:00	2.142	Larne	2013	0	133	4.37	73	2	1	334438.8	411369
1124	719	719 - 2899 - 673	26/11/2015 00:00	08/04/2016 00:00	2.142	Larne	2015	0	134	4.93	47	2	0	334438.8	411369
1125	720	720 - 2374 - 253	22/01/2015 00:00	03/09/2015 00:00	2.142	Larne	2015	0	224	4.93	155	43	0	328039.4	420469.7
1126	721	721 - 1463 - 2486	14/02/2008 00:00	28/06/2008 00:00	2.142	Larne	2008	1	135	10	237	62	0	337203.8	402055.3
1127	721	721 - 1344 - 1766	13/01/2011 00:00	20/05/2011 00:00	4.14	Larne	2011	1	127	2.91	175	70	4	337203.8	402055.3
1128	721	721 - 572 - 1617	06/02/2014 00:00	18/10/2014 00:00	2.142	Larne	2014	1	254	13.2	302	36	1	337203.8	402055.3
1129	721	721 - 1258 - 2527	12/03/2015 00:00	28/11/2015 00:00	2.142	Larne	2015	1	261	9.17	315	68	0	337203.8	402055.3
1130	722	722 - 2684 - 2621	24/10/2014 00:00	30/04/2015 00:00	4.14	Larne	2014	1	188	7.75	160	57	0	335730.2	396163.4
1131	723	723 - 3119 - 2621	28/11/2014 00:00	30/04/2015 00:00	4.14	Larne	2014	0	153	7.75	53	15	0	332928.8	397889.2
1132	724	724 - 688 - 1135	07/02/2013 00:00	13/06/2013 00:00	10.14	Larne	2013	1	126	10.81	101	22	1	336736	397457.1
1133	725	725 - 3347 - 1266	31/01/2014 00:00	14/11/2014 00:00	4.14	Larne	2014	1	287	11	281	48	5	334920.2	392090.9
1134	725	725 - 2418 - 1815	22/06/2015 00:00	20/11/2015 00:00	4.14	Larne	2015	1	151	11	300	45	1	334920.2	392090.9
1135	726	726 - 904 - 592	09/01/2015 00:00	07/05/2015 00:00	1.14	Larne	2015	1	118	9.17	252	21	0	342683.2	398146.1
1136	727	727 - 668 - 2037	06/12/2014 00:00	23/04/2015 00:00	1.14	Larne	2014	0	138	5.18	21	6	4	344747.1	392338.2
1137	728	728 - 3224 - 213	29/11/2013 00:00	03/04/2014 00:00	2.142	Larne	2013	1	125	10.47	58	25	0	333842.1	401849.8
1138	729	729 - 1328 - 1566	12/11/2015 00:00	18/03/2016 00:00	6.263	Larne	2015	0	127	11	18	8	11	336987.3	393820.2
1139	730	730 - 2392 - 240	22/03/2013 00:00	03/07/2015 00:00	62.54	Larne	2013	1	833	10.81	234	31	2	333722.6	388271.6
1140	730	730 - 2392 - 240	22/03/2013 00:00	03/07/2015 00:00	4.14	Larne	2013	1	833	10.81	234	31	2	333722.6	388271.6
1141	731	731 - 1248 - 2643	12/02/2015 00:00	30/07/2015 00:00	2.142	Larne	2015	0	168	6.66	21	25	0	342221.5	395455
1142	732	732 - 1333 - 312	12/12/2008 00:00	04/05/2009 00:00	2.142	Larne	2008	0	143	10	430	197	117	341788.2	399435.3
1143	732	732 - 2363 - 2299	21/12/2012 00:00	26/04/2013 00:00	2.142	Larne	2012	0	126	6.48	415	145	42	341788.2	399435.3
1144	732	732 - 2296 - 1016	21/05/2014 00:00	12/01/2015 00:00	19.14	Larne	2014	0	236	13.2	413	141	60	341788.2	399435.3
1145	732	732 - 2296 - 1016	21/05/2014 00:00	12/01/2015 00:00	2.142	Larne	2014	0	236	13.2	413	141	60	341788.2	399435.3
1146	733	733 - 1447 - 2384	13/12/2012 00:00	27/04/2013 00:00	2.142	Larne	2012	0	135	6.48	108	18	5	336574.5	403285.7
1147	734	734 - 1273 - 2659	12/05/2011 00:00	30/09/2011 00:00	1.14	Larne	2011	0	141	2.98	103	16	0	338875.4	390299.5
1148	734	734 - 1273 - 2659	12/05/2011 00:00	30/09/2011 00:00	13.14	Larne	2011	0	141	2.98	103	16	0	338875.4	390299.5
1149	735	735 - 3006 - 221	27/12/2012 00:00	03/05/2013 00:00	1.14	Larne	2012	0	127	6.48	57	4	0	338820.2	404112.9
1150	736	736 - 658 - 851	06/11/2015 00:00	10/03/2016 00:00	4.14	Larne	2015	0	125	11	142	8	0	332974.2	393350.2
1151	737	737 - 1985 - 943	18/09/2008 00:00	11/04/2009 00:00	2.142	Ballymena	2008	0	205	9.72	297	196	23	307824.2	392777.7
1152	737	737 - 1100 - 575	10/11/2011 00:00	07/03/2013 00:00	2.142	Ballymena	2011	0	483	9.86	288	197	30	307824.2	392777.7
1153	737	737 - 617 - 1087	06/07/2015 00:00	12/11/2015 00:00	2.142	Ballymena	2015	0	129	8.63	165	362	14	307824.2	392777.7
1154	738	738 - 2072 - 1648	19/06/2015 00:00	19/02/2016 00:00	2.142	Ballymena	2015	0	245	10.64	189	35	32	302856.2	393206.9
1155	739	739 - 3118 - 2400	28/11/2013 00:00	27/06/2014 00:00	10.14	Ballymena	2013	1	211	10.3	168	35	0	301732.9	399683.5
1156	740	740 - 3336 - 510	30/12/2010 00:00	06/07/2012 00:00	6.263	Ballymena	2010	0	554	12.72	37	9	0	310529.9	404733.8
1157	740	740 - 3336 - 510	30/12/2010 00:00	06/07/2012 00:00	18.129	Ballymena	2010	0	554	12.72	37	9	0	310529.9	404733.8
1158	740	740 - 12 - 2489	01/02/2014 00:00	28/06/2014 00:00	6.263	Ballymena	2014	0	147	9.34	26	10	0	310529.9	404733.8
1159	741	741 - 3347 - 1052	31/01/2014 00:00	12/06/2014 00:00	9.273	Ballymena	2014	1	132	6.77	461	73	1	311502.3	409722.3
1160	742	742 - 881 - 2235	08/11/2013 00:00	25/07/2014 00:00	10.14	Ballymena	2013	1	259	12.13	262	50	2	315207.9	404454.3
1161	743	743 - 767 - 2376	07/11/2013 00:00	27/03/2014 00:00	5.14	Ballymena	2013	1	140	10.3	180	49	3	299385.5	405799.7
1162	744	744 - 2245 - 1038	20/12/2011 00:00	12/04/2012 00:00	2.142	Ballymena	2011	0	114	9.86	174	38	64	306338.3	397399.3
1163	745	745 - 1345 - 1490	13/01/2012 00:00	17/05/2012 00:00	2.142	Ballymena	2012	0	125	5.04	20	11	4	322320.4	410108.3
1164	746	746 - 3395 - 867	31/10/2013 00:00	10/05/2014 00:00	9.273	Ballymena	2013	1	191	12.55	205	32	0	309285.8	415107.9
1165	747	747 - 3225 - 307	29/11/2014 00:00	04/04/2015 00:00	36.14	Ballymena	2014	0	126	9.34	205	19	0	306635.5	401645
1166	748	748 - 1019 - 1965	10/02/2011 00:00	22/07/2011 00:00	4.14	Ballymena	2011	0	162	4.13	77	37	6	318148.7	404550.9
1167	749	749 - 2354 - 441	21/11/2013 00:00	05/09/2014 00:00	2.142	Ballymena	2013	1	288	12.13	139	17	0	319542.2	408720.2
1168	750	750 - 1717 - 1894	16/05/2012 00:00	21/09/2012 00:00	2.142	Ballymena	2012	1	128	7.3	165	55	4	300350.5	400072.4
1169	751	751 - 653 - 24	06/11/2009 00:00	01/04/2010 00:00	2.142	Ballymena	2009	1	146	2.34	104	13	1	311026.8	411470.8
1170	751	751 - 1176 - 1052	11/07/2013 00:00	12/06/2014 00:00	9.273	Ballymena	2013	1	336	5.98	103	21	0	311026.8	411470.8
1171	752	752 - 433 - 1569	04/12/2008 00:00	18/04/2009 00:00	18.129	Ballymena	2008	0	135	9.72	69	40	30	310949.8	405700
1172	752	752 - 981 - 387	09/10/2009 00:00	05/03/2010 00:00	18.129	Ballymena	2009	0	147	9.72	55	36	26	310949.8	405700
1173	752	752 - 1403 - 2194	13/08/2010 00:00	25/02/2011 00:00	404.129	Ballymena	2010	0	196	12.72	62	28	19	310949.8	405700
1174	752	752 - 1403 - 2194	13/08/2010 00:00	25/02/2011 00:00	18.129	Ballymena	2010	0	196	12.72	62	28	19	310949.8	405700
1175	753	753 - 562 - 1595	06/01/2014 00:00	18/07/2014 00:00	2.142	Ballymena	2014	1	193	9.34	546	114	0	306119.8	394360.4
1176	754	754 - 1593 - 1344	15/04/2011 00:00	15/10/2011 00:00	5.14	Ballymena	2011	0	183	7.27	91	7	9	303184	401474.6
1177	755	755 - 1672 - 2298	15/12/2011 00:00	26/04/2012 00:00	2.142	Ballymena	2011	0	133	4.13	48	52	63	319961.9	408894.7
1178	756	756 - 881 - 1052	08/11/2013 00:00	12/06/2014 00:00	4.14	Ballymena	2013	0	216	12.13	40	7	0	320583.4	401144.1
1179	757	757 - 3242 - 1499	30/01/2014 00:00	17/06/2014 00:00	2.142	Ballymena	2014	0	138	10	6	3	0	299216.4	405128.6
1180	758	758 - 1828 - 1812	17/04/2009 00:00	20/11/2009 00:00	2.142	Ballymena	2009	0	217	6.81	87	36	0	301943.5	391665.4
1181	758	758 - 1828 - 1812	17/04/2009 00:00	20/11/2009 00:00	998.268	Ballymena	2009	0	217	6.81	87	36	0	301943.5	391665.4
1182	758	758 - 2015 - 2284	18/12/2014 00:00	26/02/2016 00:00	2.142	Ballymena	2014	0	435	10	95	23	0	301943.5	391665.4
1183	758	758 - 2015 - 2284	18/12/2014 00:00	26/02/2016 00:00	24.13	Ballymena	2014	0	435	10	95	23	0	301943.5	391665.4
1184	759	759 - 2748 - 804	25/06/2009 00:00	09/09/2011 00:00	4.14	Ballymena	2009	0	806	6.81	383	388	572	300776.8	402943.2
1185	759	759 - 2748 - 804	25/06/2009 00:00	09/09/2011 00:00	6.263	Ballymena	2009	0	806	6.81	383	388	572	300776.8	402943.2
1186	759	759 - 2748 - 804	25/06/2009 00:00	09/09/2011 00:00	9.273	Ballymena	2009	0	806	6.81	383	388	572	300776.8	402943.2
1187	759	759 - 2748 - 804	25/06/2009 00:00	09/09/2011 00:00	2.142	Ballymena	2009	0	806	6.81	383	388	572	300776.8	402943.2
1188	759	759 - 2748 - 804	25/06/2009 00:00	09/09/2011 00:00	5.14	Ballymena	2009	0	806	6.81	383	388	572	300776.8	402943.2
1189	759	759 - 766 - 2042	07/11/2012 00:00	23/05/2013 00:00	2.142	Ballymena	2012	0	197	7.3	84	147	82	300776.8	402943.2
1190	759	759 - 766 - 2042	07/11/2012 00:00	23/05/2013 00:00	5.14	Ballymena	2012	0	197	7.3	84	147	82	300776.8	402943.2
1191	759	759 - 2326 - 2681	21/08/2013 00:00	30/12/2013 00:00	5.14	Ballymena	2013	0	131	10.3	137	221	133	300776.8	402943.2
1192	760	760 - 1337 - 682	12/12/2013 00:00	08/05/2014 00:00	9.273	Ballymena	2013	1	147	5.98	222	27	1	311584.7	416871
1193	760	760 - 1436 - 2377	13/11/2014 00:00	27/03/2015 00:00	9.273	Ballymena	2014	1	134	6.77	242	56	0	311584.7	416871
1194	761	761 - 11 - 689	01/02/2013 00:00	08/06/2013 00:00	5.14	Ballymena	2013	0	127	9.85	65	1	0	305726.9	398232.8
1195	762	762 - 1356 - 1874	13/02/2014 00:00	21/06/2014 00:00	10.14	Ballymena	2014	0	128	7.85	45	0	0	314394.2	405380.9
1196	763	763 - 111 - 1695	02/01/2010 00:00	19/08/2010 00:00	5.14	Ballymena	2010	0	229	5.79	378	46	13	303279.9	401456.7
1197	763	763 - 740 - 2229	07/08/2014 00:00	25/06/2015 00:00	122.263	Ballymena	2014	0	322	10	211	67	0	303279.9	401456.7
1198	764	764 - 881 - 400	08/11/2013 00:00	05/04/2014 00:00	28.14	Ballymena	2013	0	148	12.13	27	11	1	320870.1	400901.2
1199	764	764 - 881 - 400	08/11/2013 00:00	05/04/2014 00:00	4.14	Ballymena	2013	0	148	12.13	27	11	1	320870.1	400901.2
1200	765	765 - 2817 - 1973	26/02/2014 00:00	22/08/2014 00:00	5.14	Ballymena	2014	0	177	15.26	116	22	5	303241.6	407845.6
1201	766	766 - 572 - 1136	06/02/2014 00:00	13/06/2014 00:00	9.273	Ballymena	2014	0	127	9.34	53	10	0	306586.5	397975
1202	767	767 - 315 - 1376	03/11/2011 00:00	16/03/2012 00:00	9.273	Ballymena	2011	0	134	9.86	24	18	22	307824.5	400299.6
1203	768	768 - 1435 - 1203	13/11/2013 00:00	14/03/2014 00:00	5.14	Ballymena	2013	0	121	10.3	39	18	16	302996	404390.4
1204	769	769 - 2118 - 856	19/11/2009 00:00	10/04/2010 00:00	9.273	Ballymena	2009	1	142	3.87	205	52	0	307959.4	412544.3
1205	770	770 - 1448 - 1311	13/12/2013 00:00	15/05/2014 00:00	2.142	Ballymena	2013	0	153	12.13	54	15	1	317458.3	399808.8
1206	770	770 - 1448 - 1311	13/12/2013 00:00	15/05/2014 00:00	4.14	Ballymena	2013	0	153	12.13	54	15	1	317458.3	399808.8
1207	771	771 - 1367 - 1328	13/03/2014 00:00	15/08/2014 00:00	458.14	Ballymena	2014	1	155	10	219	34	1	304046.8	403306.7
1208	772	772 - 315 - 584	03/11/2011 00:00	07/04/2012 00:00	70.14	Ballymena	2011	1	156	7.27	274	91	17	303438.2	394613.5
1209	772	772 - 1368 - 1632	13/03/2015 00:00	18/12/2015 00:00	62.54	Ballymena	2015	1	280	10.64	383	47	27	303438.2	394613.5
1210	773	773 - 112 - 682	02/01/2014 00:00	08/05/2014 00:00	2.142	Ballymena	2014	1	126	15.26	114	37	2	308369.2	414425.5
1211	774	774 - 2296 - 1032	21/05/2014 00:00	12/03/2015 00:00	9.273	Ballymena	2014	0	295	15.26	86	2	2	304423.7	412524.9
1212	775	775 - 2137 - 614	20/01/2009 00:00	07/08/2009 00:00	2.142	Ballymena	2009	0	199	6.81	230	278	207	304359.2	394780.3
1213	776	776 - 1562 - 1627	15/01/2009 00:00	18/12/2009 00:00	18.129	Ballymena	2009	0	337	2.34	44	31	22	312584	409694.3
1214	776	776 - 1562 - 1627	15/01/2009 00:00	18/12/2009 00:00	2.142	Ballymena	2009	0	337	2.34	44	31	22	312584	409694.3
1215	777	777 - 134 - 1887	02/04/2009 00:00	21/08/2009 00:00	17.142	Ballymena	2009	0	141	6.81	37	13	29	299228.2	402728.3
1216	778	778 - 807 - 2647	08/04/2008 00:00	30/08/2008 00:00	2.142	Ballymena	2008	0	144	9.72	183	235	155	305890.3	394985
1217	779	779 - 1802 - 2703	17/01/2014 00:00	31/05/2014 00:00	9.273	Ballymena	2014	1	134	15.26	132	25	2	304259.6	414731.9
1218	780	780 - 3344 - 1861	31/01/2008 00:00	21/05/2009 00:00	18.129	Ballymena	2008	1	476	9.72	100	25	6	311916.1	407141.1
1219	780	780 - 221 - 353	03/01/2013 00:00	04/10/2013 00:00	2.1035	Ballymena	2013	1	274	9.85	93	26	0	311916.1	407141.1
1220	780	780 - 221 - 353	03/01/2013 00:00	04/10/2013 00:00	2.142	Ballymena	2013	1	274	9.85	93	26	0	311916.1	407141.1
1221	781	781 - 1715 - 78	16/05/2008 00:00	01/11/2008 00:00	2.142	Ballymena	2008	1	169	5.62	188	142	131	300226.9	415160.3
1222	782	782 - 1679 - 1749	16/01/2008 00:00	20/03/2009 00:00	2.142	Ballymena	2008	0	429	9.72	152	41	55	307956.5	396018
1223	782	782 - 528 - 2694	05/10/2011 00:00	31/03/2012 00:00	49.14	Ballymena	2011	0	178	9.86	55	32	8	307956.5	396018
1224	783	783 - 2011 - 415	18/12/2008 00:00	05/06/2009 00:00	18.129	Ballymena	2008	0	169	9.72	43	20	0	311472.9	405321.3
1225	783	783 - 2905 - 2649	27/01/2011 00:00	30/08/2011 00:00	18.129	Ballymena	2011	0	215	9.86	39	8	0	311472.9	405321.3
1226	783	783 - 903 - 2627	09/01/2014 00:00	30/05/2014 00:00	18.129	Ballymena	2014	0	141	9.34	34	20	0	311472.9	405321.3
1227	783	783 - 903 - 2627	09/01/2014 00:00	30/05/2014 00:00	2.1035	Ballymena	2014	0	141	9.34	34	20	0	311472.9	405321.3
1228	784	784 - 2906 - 137	27/01/2012 00:00	02/06/2012 00:00	17.142	Ballymena	2012	0	127	7.3	81	4	60	299344.5	404256.9
1229	784	784 - 1235 - 2042	12/01/2013 00:00	23/05/2013 00:00	5.14	Ballymena	2013	0	131	10.3	99	88	37	299344.5	404256.9
1230	785	785 - 1117 - 1613	11/01/2008 00:00	18/10/2008 00:00	2.142	Ballymena	2008	1	281	9.72	161	29	1	305468.9	390868.6
1231	785	785 - 1098 - 1481	10/11/2009 00:00	17/04/2010 00:00	11.145	Ballymena	2009	1	158	9.72	152	32	1	305468.9	390868.6
1232	786	786 - 1255 - 2241	12/03/2011 00:00	25/08/2011 00:00	6.263	Ballymena	2011	0	166	7.27	23	12	17	299112.6	402025.6
1233	787	787 - 2599 - 2627	24/01/2014 00:00	30/05/2014 00:00	2.142	Ballymena	2014	0	126	15.26	17	4	0	308531.2	413282.7
1234	787	787 - 2355 - 773	21/11/2014 00:00	09/05/2015 00:00	9.273	Ballymena	2014	0	169	15.26	13	11	0	308531.2	413282.7
1235	788	788 - 2363 - 866	21/12/2012 00:00	10/05/2013 00:00	9.273	Ballymena	2012	0	140	5.71	190	15	54	308001.8	415898
1236	789	789 - 2275 - 1417	21/03/2008 00:00	16/08/2008 00:00	23.142	Ballymena	2008	1	148	3.62	38	19	0	320014.8	409543.4
1237	790	790 - 1768 - 1855	16/10/2010 00:00	21/04/2011 00:00	5.14	Ballymena	2010	0	187	5.15	24	6	0	309046.1	414215.5
1238	791	791 - 161 - 1348	02/07/2008 00:00	15/11/2008 00:00	3.975	Ballymena	2008	0	136	2.21	46	4	0	299573.5	397062
1239	792	792 - 249 - 1176	03/04/2014 00:00	13/11/2014 00:00	4.14	Ballymena	2014	1	224	7.85	206	19	0	317359.7	399530.7
1240	793	793 - 103 - 2298	01/12/2011 00:00	26/04/2012 00:00	2.142	Ballymena	2011	0	147	7.27	100	33	16	299266	396116.9
1241	794	794 - 1632 - 2459	15/08/2013 00:00	28/02/2014 00:00	4.14	Ballymena	2013	1	197	12.13	402	41	5	316560.5	404760.1
1242	794	794 - 1632 - 2459	15/08/2013 00:00	28/02/2014 00:00	10.14	Ballymena	2013	1	197	12.13	402	41	5	316560.5	404760.1
1243	794	794 - 3260 - 2725	30/04/2014 00:00	31/10/2014 00:00	4.14	Ballymena	2014	1	184	7.85	455	31	2	316560.5	404760.1
1244	795	795 - 3353 - 1644	31/03/2008 00:00	19/02/2009 00:00	1.14	Ballymena	2008	1	325	5.62	156	13	2	306407.8	411761.9
1245	796	796 - 3131 - 245	29/01/2013 00:00	03/08/2013 00:00	17.142	Ballymena	2013	0	186	10.3	43	35	58	299298.2	405623.7
1246	797	797 - 1957 - 1083	18/06/2009 00:00	12/11/2009 00:00	2.142	Ballymena	2009	0	147	6.81	57	11	2	300161.5	391761.1
1247	798	798 - 2149 - 2313	20/02/2010 00:00	26/06/2010 00:00	5.14	Ballymena	2010	0	126	5.79	46	8	0	301468.5	402837.5
1248	798	798 - 869 - 857	08/10/2013 00:00	10/04/2014 00:00	5.14	Ballymena	2013	0	184	10.3	39	16	0	301468.5	402837.5
1249	799	799 - 2950 - 1352	27/06/2013 00:00	15/11/2013 00:00	136.141	Ballymena	2013	1	141	10.3	141	59	4	296370.8	409041.4
1250	800	800 - 656 - 2556	06/11/2013 00:00	29/05/2014 00:00	5.14	Ballymena	2013	1	204	12.55	130	29	0	308909.3	416868
1251	800	800 - 656 - 2556	06/11/2013 00:00	29/05/2014 00:00	9.273	Ballymena	2013	1	204	12.55	130	29	0	308909.3	416868
1252	801	801 - 2269 - 344	21/02/2014 00:00	04/09/2014 00:00	4.14	Ballymena	2014	1	195	7.85	93	40	0	323554.6	406482
1253	802	802 - 2265 - 2486	21/02/2008 00:00	28/06/2008 00:00	3.14	Ballymena	2008	0	128	3.26	148	5	40	317857.1	416844.4
1254	803	803 - 2139 - 875	20/01/2011 00:00	10/06/2011 00:00	2.142	Ballymena	2011	0	141	9.86	35	10	0	312749.4	403419.3
1255	804	804 - 777 - 1595	07/12/2013 00:00	18/07/2014 00:00	4.14	Ballymena	2013	0	223	12.13	87	61	43	320613.1	404576.2
1256	805	805 - 1521 - 2445	14/08/2014 00:00	27/12/2014 00:00	5.14	Ballymena	2014	1	135	15.26	115	23	0	299915	413702.5
1257	806	806 - 1036 - 2500	10/04/2008 00:00	28/08/2008 00:00	9.273	Ballymena	2008	0	140	2.21	43	6	8	297278.6	407790.4
1258	807	807 - 274 - 1174	03/07/2010 00:00	13/11/2010 00:00	2.142	Ballymena	2010	0	133	5.79	23	11	1	300520.8	400290.3
1259	808	808 - 3386 - 1122	31/08/2012 00:00	13/04/2013 00:00	9.273	Ballymena	2012	1	225	5.71	306	71	1	303759.9	416376.1
1260	809	809 - 1125 - 2395	11/02/2008 00:00	27/06/2008 00:00	6.263	Ballymena	2008	0	137	3.62	89	35	2	322079.5	410302.2
1261	810	810 - 782 - 1308	08/01/2009 00:00	15/05/2009 00:00	4.14	Ballymena	2009	0	127	3.62	49	8	2	324741.5	408923.1
1262	811	811 - 3230 - 1496	29/12/2009 00:00	17/06/2010 00:00	2.142	Ballymena	2009	0	170	6.81	239	133	102	301900.5	397597.6
1263	811	811 - 2817 - 1775	26/02/2014 00:00	20/06/2014 00:00	2.142	Ballymena	2014	0	114	10	118	179	110	301900.5	397597.6
1264	812	812 - 2624 - 817	24/04/2009 00:00	09/11/2009 00:00	2.142	Ballymena	2009	1	199	6.81	89	10	0	301611.8	395574.2
1265	813	813 - 1165 - 2194	11/06/2010 00:00	25/02/2011 00:00	2.142	Ballymena	2010	0	259	12.72	332	71	3	312257.4	396724.7
1266	814	814 - 2487 - 2556	23/01/2014 00:00	29/05/2014 00:00	10.14	Ballymena	2014	1	126	10	248	22	0	304010.7	398816.4
1267	815	815 - 2382 - 2651	22/02/2013 00:00	30/08/2013 00:00	10.14	Ballymena	2013	0	189	12.13	102	27	8	318819.2	410655
1268	815	815 - 2629 - 1609	24/04/2015 00:00	18/09/2015 00:00	10.14	Ballymena	2015	0	147	5.28	105	25	8	318819.2	410655
1269	816	816 - 2579 - 491	23/11/2012 00:00	06/04/2013 00:00	9.273	Ballymena	2012	1	134	7.3	182	1	0	300036.1	394842.9
1270	817	817 - 228 - 237	03/02/2010 00:00	03/07/2010 00:00	2.142	Ballymena	2010	0	150	2.54	243	36	0	319203.4	404826.9
1271	818	818 - 438 - 1483	04/12/2014 00:00	17/04/2015 00:00	7.272	Ballymena	2014	1	134	10	210	11	0	299171	407654
1272	819	819 - 1473 - 1348	14/03/2008 00:00	15/11/2008 00:00	18.129	Ballymena	2008	0	246	9.72	74	39	0	313171.3	405127
1273	819	819 - 3255 - 1103	30/04/2009 00:00	13/02/2010 00:00	18.129	Ballymena	2009	0	289	9.72	85	22	0	313171.3	405127
1274	819	819 - 706 - 977	07/04/2012 00:00	11/08/2012 00:00	6.263	Ballymena	2012	0	126	8.63	79	28	0	313171.3	405127
1275	819	819 - 1803 - 2236	17/01/2015 00:00	25/07/2015 00:00	18.129	Ballymena	2015	0	189	8.63	63	19	1	313171.3	405127
1276	820	820 - 549 - 1149	05/12/2009 00:00	13/08/2010 00:00	2.142	Ballymena	2009	0	251	3.62	51	0	24	322721.4	400445
1277	821	821 - 666 - 2488	06/12/2012 00:00	28/06/2013 00:00	10.14	Ballymena	2012	1	204	5.04	360	53	3	317046	406880.3
1278	821	821 - 3118 - 2576	28/11/2013 00:00	29/08/2014 00:00	10.14	Ballymena	2013	1	274	12.13	371	33	0	317046	406880.3
1279	822	822 - 2023 - 2221	19/01/2013 00:00	25/05/2013 00:00	9.273	Ballymena	2013	1	126	5.98	114	26	0	312116.1	415109
1280	823	823 - 2487 - 1073	23/01/2014 00:00	12/09/2014 00:00	5.14	Ballymena	2014	1	232	15.26	186	42	8	304653.2	411137.4
1281	824	824 - 783 - 1219	08/01/2010 00:00	14/05/2010 00:00	5.14	Ballymena	2010	1	126	5.79	382	84	32	300439.2	402790.6
1282	824	824 - 2827 - 1708	26/03/2014 00:00	19/09/2014 00:00	2.142	Ballymena	2014	1	177	10	339	84	12	300439.2	402790.6
1283	825	825 - 697 - 1362	07/03/2013 00:00	16/01/2014 00:00	2.142	Ballymena	2013	0	315	10.3	0	30	37	302152.5	401940.4
1284	826	826 - 438 - 1386	04/12/2014 00:00	16/04/2015 00:00	2.142	Ballymena	2014	1	133	10	520	84	10	299345.1	405247.8
1285	826	826 - 438 - 1386	04/12/2014 00:00	16/04/2015 00:00	5.14	Ballymena	2014	1	133	10	520	84	10	299345.1	405247.8
1286	827	827 - 2033 - 1609	19/02/2015 00:00	18/09/2015 00:00	2.142	Ballymena	2015	0	211	8.63	162	19	47	311266.5	400571.3
1287	828	828 - 2275 - 1904	21/03/2008 00:00	21/11/2008 00:00	10.14	Ballymena	2008	0	245	9.72	91	14	0	307568.3	401272.6
1288	828	828 - 597 - 1573	06/05/2014 00:00	18/04/2015 00:00	2.142	Ballymena	2014	0	347	9.34	131	91	46	307568.3	401272.6
1289	829	829 - 2174 - 1189	20/05/2010 00:00	14/01/2011 00:00	2.142	Ballymena	2010	1	239	12.72	643	151	1	307307.2	395363.5
1290	830	830 - 529 - 1927	05/10/2012 00:00	22/02/2013 00:00	5.14	Ballymena	2012	1	140	8.63	305	60	2	305979.9	402116.2
1291	831	831 - 1009 - 1948	10/01/2008 00:00	22/05/2008 00:00	4.14	Ballymena	2008	0	133	9.72	73	4	0	312309.8	399706.1
1292	832	832 - 711 - 811	07/05/2010 00:00	09/10/2010 00:00	2.142	Ballymena	2010	1	155	5.15	92	18	1	303405	408875.8
1293	832	832 - 2925 - 650	27/03/2014 00:00	08/01/2015 00:00	5.14	Ballymena	2014	1	287	15.26	106	30	0	303405	408875.8
1294	833	833 - 697 - 1951	07/03/2013 00:00	22/05/2014 00:00	2.142	Ballymena	2013	0	441	10.3	82	35	17	302659.5	402647.1
1295	833	833 - 697 - 1951	07/03/2013 00:00	22/05/2014 00:00	5.14	Ballymena	2013	0	441	10.3	82	35	17	302659.5	402647.1
1296	834	834 - 2038 - 1987	19/03/2010 00:00	22/10/2010 00:00	2.142	Ballymena	2010	1	217	5.79	166	42	0	298734.5	406071.6
1297	835	835 - 2066 - 1181	19/06/2008 00:00	13/12/2008 00:00	11.145	Ballymena	2008	0	177	2.21	74	52	36	298165.8	407240.9
1298	835	835 - 3158 - 1369	29/05/2009 00:00	16/02/2012 00:00	9.273	Ballymena	2009	0	993	6.81	66	19	12	298165.8	407240.9
1299	835	835 - 3158 - 1369	29/05/2009 00:00	16/02/2012 00:00	11.145	Ballymena	2009	0	993	6.81	66	19	12	298165.8	407240.9
1300	835	835 - 3158 - 1369	29/05/2009 00:00	16/02/2012 00:00	2.142	Ballymena	2009	0	993	6.81	66	19	12	298165.8	407240.9
1301	836	836 - 491 - 2260	05/06/2014 00:00	25/10/2014 00:00	5.14	Ballymena	2014	0	142	15.26	82	5	0	302844.6	407281.4
1302	837	837 - 2333 - 2057	21/09/2010 00:00	23/07/2011 00:00	9.273	Ballymena	2010	0	305	5.15	111	18	18	309325.3	415216.8
1303	837	837 - 2333 - 2057	21/09/2010 00:00	23/07/2011 00:00	4.14	Ballymena	2010	0	305	5.15	111	18	18	309325.3	415216.8
1304	837	837 - 2354 - 1136	21/11/2013 00:00	13/06/2014 00:00	9.273	Ballymena	2013	0	204	12.55	63	24	0	309325.3	415216.8
1305	838	838 - 44 - 945	01/06/2012 00:00	11/04/2013 00:00	2.142	Ballymena	2012	0	314	5.04	330	76	16	315726.4	408460.1
1306	838	838 - 2467 - 2465	22/11/2013 00:00	28/03/2014 00:00	1.14	Ballymena	2013	0	126	12.13	296	64	10	315726.4	408460.1
1307	838	838 - 2467 - 2465	22/11/2013 00:00	28/03/2014 00:00	10.14	Ballymena	2013	0	126	12.13	296	64	10	315726.4	408460.1
1308	839	839 - 1585 - 154	15/03/2013 00:00	02/08/2013 00:00	9.273	Ballymena	2013	1	140	10.3	740	119	20	305149	398902.1
1309	839	839 - 1467 - 2315	14/02/2014 00:00	26/06/2014 00:00	10.14	Ballymena	2014	1	132	10	794	107	1	305149	398902.1
1310	840	840 - 25 - 1607	01/04/2010 00:00	18/09/2010 00:00	5.14	Ballymena	2010	1	170	12.72	151	38	0	305055.4	404425.1
1311	841	841 - 782 - 1308	08/01/2009 00:00	15/05/2009 00:00	9.273	Ballymena	2009	1	127	3.87	294	142	1	306652.7	415565.7
1312	841	841 - 475 - 835	05/04/2013 00:00	10/01/2014 00:00	9.273	Ballymena	2013	1	280	12.55	349	81	0	306652.7	415565.7
1313	842	842 - 1728 - 2096	16/06/2011 00:00	23/12/2011 00:00	2.142	Ballymena	2011	0	190	9.86	197	36	17	314955.7	398579.2
1314	843	843 - 2118 - 1383	19/11/2009 00:00	16/04/2010 00:00	5.14	Ballymena	2009	0	148	9.72	493	99	205	314181.6	399084.2
1315	843	843 - 2118 - 1383	19/11/2009 00:00	16/04/2010 00:00	14.14	Ballymena	2009	0	148	9.72	493	99	205	314181.6	399084.2
1316	843	843 - 2691 - 490	24/11/2011 00:00	06/04/2012 00:00	2.142	Ballymena	2011	0	134	9.86	212	234	44	314181.6	399084.2
1317	843	843 - 2691 - 490	24/11/2011 00:00	06/04/2012 00:00	14.14	Ballymena	2011	0	134	9.86	212	234	44	314181.6	399084.2
1318	843	843 - 2691 - 490	24/11/2011 00:00	06/04/2012 00:00	72.14	Ballymena	2011	0	134	9.86	212	234	44	314181.6	399084.2
1319	843	843 - 994 - 2540	09/11/2012 00:00	29/03/2013 00:00	6.263	Ballymena	2012	0	140	8.63	386	17	31	314181.6	399084.2
1320	843	843 - 1605 - 739	15/05/2014 00:00	09/01/2015 00:00	5.14	Ballymena	2014	0	239	9.34	299	191	84	314181.6	399084.2
1321	844	844 - 1308 - 306	12/09/2013 00:00	04/04/2014 00:00	4.14	Ballymena	2013	0	204	12.13	146	49	5	319326.6	401994.9
1322	845	845 - 2468 - 120	22/11/2014 00:00	02/04/2015 00:00	5.14	Ballymena	2014	1	131	15.26	266	40	1	303444.4	410566.1
1323	846	846 - 84 - 1648	01/10/2015 00:00	19/02/2016 00:00	2.142	Ballymena	2015	0	141	10.64	40	11	2	297302.4	406365
1324	847	847 - 723 - 2343	07/06/2013 00:00	26/10/2013 00:00	2.142	Ballymena	2013	1	141	12.55	148	18	1	309554.5	414118.4
1325	848	848 - 673 - 320	07/01/2010 00:00	04/06/2010 00:00	5.14	Ballymena	2010	0	148	5.79	50	5	0	298713.1	401582.7
1326	849	849 - 1947 - 590	18/05/2009 00:00	07/05/2010 00:00	5.14	Ballymena	2009	0	354	9.72	133	74	2	305181.3	400733
1327	849	849 - 1849 - 2725	17/06/2014 00:00	31/10/2014 00:00	5.14	Ballymena	2014	0	136	9.34	161	20	12	305181.3	400733
1328	850	850 - 2222 - 2288	20/10/2008 00:00	26/03/2009 00:00	27.14	Ballymena	2008	1	157	9.72	98	38	5	312736.7	397162.1
1329	851	851 - 2752 - 1632	25/06/2015 00:00	18/12/2015 00:00	4.14	Ballymena	2015	0	176	10.64	86	21	0	300480.4	390509
1330	851	851 - 2752 - 1632	25/06/2015 00:00	18/12/2015 00:00	2.142	Ballymena	2015	0	176	10.64	86	21	0	300480.4	390509
1331	852	852 - 1158 - 1443	11/05/2012 00:00	16/11/2012 00:00	6.263	Ballymena	2012	0	189	5.04	93	10	0	323028.5	408109.6
1332	853	853 - 1036 - 559	10/04/2008 00:00	07/01/2010 00:00	2.142	Ballymena	2008	1	637	9.72	52	36	1	307396.7	394433
1333	854	854 - 140 - 1439	02/04/2015 00:00	16/10/2015 00:00	2.142	Ballymena	2015	1	197	8.63	265	31	2	309963.8	400176.6
1334	855	855 - 2851 - 919	26/06/2015 00:00	10/12/2015 00:00	2.142	Ballymena	2015	0	167	8.63	13	10	10	306327.8	403749.3
1335	856	856 - 1209 - 236	11/11/2008 00:00	03/07/2009 00:00	2.142	Ballymena	2008	0	234	2.21	61	128	109	305430.3	390392
1336	856	856 - 2697 - 1129	24/12/2009 00:00	13/05/2010 00:00	5.14	Ballymena	2009	0	140	6.81	107	116	130	305430.3	390392
1337	856	856 - 1865 - 374	17/08/2012 00:00	05/01/2013 00:00	4.14	Ballymena	2012	0	141	7.3	73	149	126	305430.3	390392
1338	857	857 - 1455 - 2390	14/01/2011 00:00	27/05/2011 00:00	5.14	Ballymena	2011	0	133	7.27	31	16	1	303753.1	398130.3
1339	858	858 - 688 - 1421	07/02/2013 00:00	16/08/2013 00:00	6.263	Ballymena	2013	1	190	9.85	69	11	4	314174.9	408363.9
1340	859	859 - 1158 - 448	11/05/2012 00:00	05/10/2012 00:00	6.263	Ballymena	2012	1	147	5.04	86	20	13	322106.5	412046.9
1341	860	860 - 1943 - 2576	18/04/2014 00:00	29/08/2014 00:00	10.14	Ballymena	2014	1	133	7.85	151	26	1	323374	411942.2
1342	861	861 - 1614 - 374	15/06/2012 00:00	05/01/2013 00:00	2.142	Ballymena	2012	1	204	5.71	591	157	72	302131.3	408518.6
1343	861	861 - 1943 - 1116	18/04/2014 00:00	13/03/2015 00:00	2.142	Ballymena	2014	1	329	15.26	655	193	103	302131.3	408518.6
1344	861	861 - 459 - 2446	05/03/2004 00:00	28/01/2005 00:00	2.142	Ballymena	2004	1	329	4.52	422	123	158	302131.3	408518.6
1345	861	861 - 1943 - 1116	18/04/2014 00:00	13/03/2015 00:00	5.14	Ballymena	2014	1	329	15.26	655	193	103	302131.3	408518.6
1346	861	861 - 459 - 2446	05/03/2004 00:00	28/01/2005 00:00	5.14	Ballymena	2004	1	329	4.52	422	123	158	302131.3	408518.6
1347	861	861 - 267 - 1177	03/06/2015 00:00	13/11/2015 00:00	2.142	Ballymena	2015	1	163	6.5	635	100	32	302131.3	408518.6
1348	862	862 - 1680 - 1949	16/01/2009 00:00	22/05/2009 00:00	2.142	Ballymena	2009	0	126	9.72	86	37	0	310352.8	396557.5
1349	862	862 - 106 - 674	02/01/2003 00:00	08/05/2003 00:00	2.142	Ballymena	2003	0	126	11.76	107	30	7	310352.8	396557.5
1350	863	863 - 1448 - 1608	13/12/2013 00:00	18/09/2014 00:00	2.1035	Ballymena	2013	1	279	12.55	76	59	41	309098.9	404964.4
1351	863	863 - 1448 - 1608	13/12/2013 00:00	18/09/2014 00:00	21.1035	Ballymena	2013	1	279	12.55	76	59	41	309098.9	404964.4
1352	864	864 - 1789 - 2035	16/12/2010 00:00	23/04/2011 00:00	9.273	Ballymena	2010	1	128	1.2	57	18	7	312383	414002.2
1353	865	865 - 1664 - 1572	15/11/2013 00:00	18/04/2014 00:00	10.14	Ballymena	2013	0	154	12.13	75	28	2	316475.6	410492.9
1354	866	866 - 1903 - 880	17/12/2008 00:00	10/07/2009 00:00	6.263	Ballymena	2008	0	205	9.72	225	106	173	305838.8	394866.1
1355	867	867 - 322 - 785	03/12/2009 00:00	09/07/2010 00:00	2.142	Ballymena	2009	1	218	9.72	232	49	0	312132.2	409100.8
1356	867	867 - 2598 - 1822	24/01/2013 00:00	20/12/2013 00:00	2.142	Ballymena	2013	1	330	9.85	242	66	10	312132.2	409100.8
1357	868	868 - 1317 - 1033	12/10/2015 00:00	12/03/2016 00:00	5.14	Ballymena	2015	0	152	6.5	16	6	1	305672.6	407995.8
1358	869	869 - 2381 - 575	22/02/2012 00:00	07/03/2013 00:00	2.142	Ballymena	2012	0	379	8.63	0	0	0	312804	404606.2
1359	870	870 - 349 - 1236	04/03/2011 00:00	14/07/2011 00:00	296.142	Ballymena	2011	1	132	4.13	268	71	3	321661.1	409181.1
1360	871	871 - 755 - 715	07/10/2008 00:00	08/10/2009 00:00	2.142	Ballymena	2008	1	366	9.72	324	45	1	311989.4	410448.1
1361	871	871 - 755 - 715	07/10/2008 00:00	08/10/2009 00:00	4.14	Ballymena	2008	1	366	9.72	324	45	1	311989.4	410448.1
1362	871	871 - 689 - 1136	07/02/2014 00:00	13/06/2014 00:00	2.1035	Ballymena	2014	1	126	9.34	292	65	34	311989.4	410448.1
1363	872	872 - 2652 - 1627	24/07/2009 00:00	18/12/2009 00:00	2.142	Ballymena	2009	0	147	3.87	4	8	22	306556	417572.1
1364	872	872 - 1300 - 1282	12/08/2015 00:00	15/01/2016 00:00	1.14	Ballymena	2015	0	156	6.5	49	18	47	306556	417572.1
1365	873	873 - 1243 - 2226	12/02/2010 00:00	25/06/2010 00:00	18.129	Ballymena	2010	1	133	5.15	253	42	0	309331.6	418418.3
1366	873	873 - 2247 - 1087	20/12/2013 00:00	12/11/2015 00:00	6.263	Ballymena	2013	1	692	12.55	284	22	0	309331.6	418418.3
1367	873	873 - 2247 - 1087	20/12/2013 00:00	12/11/2015 00:00	9.273	Ballymena	2013	1	692	12.55	284	22	0	309331.6	418418.3
1368	874	874 - 1248 - 2506	12/02/2015 00:00	28/08/2015 00:00	2.142	Ballymena	2015	0	197	8.63	44	0	13	312386.6	401043.7
1369	875	875 - 2294 - 352	21/05/2012 00:00	04/10/2012 00:00	2.142	Ballymena	2012	0	136	7.3	64	118	109	301915.5	397994.1
1370	876	876 - 1754 - 2176	16/09/2008 00:00	24/11/2009 00:00	2.142	Ballymena	2008	0	434	9.72	91	27	44	306274.4	392646.2
1371	877	877 - 2119 - 2117	19/11/2010 00:00	24/03/2011 00:00	56.14	Ballymena	2010	1	125	2.54	152	28	0	325312.6	399015.1
1372	878	878 - 453 - 2638	05/02/2009 00:00	30/07/2009 00:00	23.142	Ballymena	2009	0	175	3.62	193	27	0	321211.7	399989.7
1373	879	879 - 260 - 1617	03/05/2014 00:00	18/10/2014 00:00	5.14	Ballymena	2014	0	168	10	14	0	0	301202.1	402349.5
1374	880	880 - 2522 - 946	23/05/2013 00:00	11/04/2014 00:00	9.273	Ballymena	2013	0	323	9.85	222	62	1	306602.7	399290.6
1375	880	880 - 2522 - 946	23/05/2013 00:00	11/04/2014 00:00	2.1035	Ballymena	2013	0	323	9.85	222	62	1	306602.7	399290.6
1376	881	881 - 653 - 2202	06/11/2009 00:00	25/03/2010 00:00	1.14	Ballymena	2009	1	139	6.81	207	61	2	303933.4	394791
1377	881	881 - 741 - 1191	07/08/2015 00:00	14/01/2016 00:00	2.142	Ballymena	2015	1	160	10.64	222	30	3	303933.4	394791
1378	882	882 - 2941 - 1542	27/05/2011 00:00	17/12/2011 00:00	2.142	Ballymena	2011	1	204	4.13	328	54	4	317724.3	401775.1
1379	882	882 - 2279 - 2667	21/03/2014 00:00	30/10/2014 00:00	2.142	Ballymena	2014	1	223	7.85	376	55	3	317724.3	401775.1
1380	883	883 - 1565 - 2575	15/01/2013 00:00	29/08/2013 00:00	5.14	Ballymena	2013	0	226	10.3	42	13	72	302766.2	402794.9
1381	884	884 - 1337 - 970	12/12/2013 00:00	11/07/2014 00:00	5.14	Ballymena	2013	0	211	12.55	134	3	1	308340.2	405883.4
1382	884	884 - 1337 - 970	12/12/2013 00:00	11/07/2014 00:00	2.1035	Ballymena	2013	0	211	12.55	134	3	1	308340.2	405883.4
1383	885	885 - 1030 - 1881	10/03/2011 00:00	21/07/2011 00:00	24.13	Ballymena	2011	0	133	4.13	47	23	11	323612.9	410867.7
1384	886	886 - 720 - 2666	07/06/2010 00:00	30/10/2010 00:00	5.14	Ballymena	2010	0	145	5.79	25	73	44	301245.2	403010.9
1385	887	887 - 1314 - 2546	12/10/2010 00:00	29/04/2011 00:00	2.142	Ballymena	2010	0	199	5.79	190	152	143	304824.9	404037.3
1386	887	887 - 3017 - 1482	28/01/2013 00:00	17/04/2014 00:00	2.142	Ballymena	2013	0	444	10.3	137	210	298	304824.9	404037.3
1387	888	888 - 1556 - 128	14/12/2012 00:00	02/05/2013 00:00	2.142	Ballymena	2012	0	139	5.04	121	51	3	321837.9	408996.6
1388	889	889 - 2899 - 586	26/11/2015 00:00	07/04/2016 00:00	2.1035	Ballymena	2015	0	133	5.28	76	3	1	320744.4	400920.6
1389	890	890 - 2227 - 171	20/10/2014 00:00	02/10/2015 00:00	18.129	Ballymena	2014	1	347	9.34	351	55	1	313438.4	405959.2
1390	891	891 - 899 - 1218	09/01/2009 00:00	14/05/2009 00:00	23.142	Ballymena	2009	1	125	3.62	437	62	8	315336.5	406468.8
1391	891	891 - 899 - 1218	09/01/2009 00:00	14/05/2009 00:00	9.273	Ballymena	2009	1	125	3.62	437	62	8	315336.5	406468.8
1392	891	891 - 259 - 2376	03/05/2013 00:00	27/03/2014 00:00	10.14	Ballymena	2013	1	328	12.13	404	57	0	315336.5	406468.8
1393	892	892 - 756 - 2226	07/10/2009 00:00	25/06/2010 00:00	2.142	Ballymena	2009	0	261	3.87	109	222	261	309236.4	407805.2
1394	893	893 - 2824 - 560	26/03/2010 00:00	07/01/2011 00:00	9.273	Ballymena	2010	0	287	12.72	27	11	2	313825.2	397415.5
1395	893	893 - 2824 - 560	26/03/2010 00:00	07/01/2011 00:00	2.142	Ballymena	2010	0	287	12.72	27	11	2	313825.2	397415.5
1396	894	894 - 1478 - 56	14/03/2014 00:00	01/08/2014 00:00	9.273	Ballymena	2014	0	140	6.77	26	10	1	310767.9	415327.6
1397	895	895 - 2467 - 946	22/11/2013 00:00	11/04/2014 00:00	4.14	Ballymena	2013	0	140	12.13	144	187	186	314963.4	398548.4
1398	895	895 - 2467 - 946	22/11/2013 00:00	11/04/2014 00:00	6.263	Ballymena	2013	0	140	12.13	144	187	186	314963.4	398548.4
1399	896	896 - 2370 - 416	22/01/2010 00:00	05/06/2010 00:00	4.14	Ballymena	2010	0	134	12.72	78	31	13	311563.8	408378.6
1400	897	897 - 777 - 1874	07/12/2013 00:00	21/06/2014 00:00	9.273	Ballymena	2013	0	196	12.13	8	0	0	318935.1	400920.3
1401	898	898 - 783 - 1219	08/01/2010 00:00	14/05/2010 00:00	2.142	Ballymena	2010	0	126	2.54	663	67	30	318158	399299.4
1402	898	898 - 1673 - 2488	15/12/2012 00:00	28/06/2013 00:00	5.14	Ballymena	2012	0	195	5.04	754	126	84	318158	399299.4
1403	898	898 - 1673 - 2488	15/12/2012 00:00	28/06/2013 00:00	1.14	Ballymena	2012	0	195	5.04	754	126	84	318158	399299.4
1404	898	898 - 1673 - 2488	15/12/2012 00:00	28/06/2013 00:00	2.142	Ballymena	2012	0	195	5.04	754	126	84	318158	399299.4
1405	898	898 - 1547 - 329	14/11/2013 00:00	04/07/2014 00:00	4.14	Ballymena	2013	0	232	12.13	672	251	120	318158	399299.4
1406	899	899 - 2236 - 1847	20/11/2013 00:00	21/03/2014 00:00	5.14	Ballymena	2013	0	121	9.85	2	127	89	308931.9	397984.1
1407	900	900 - 3037 - 54	28/03/2011 00:00	01/08/2011 00:00	2.142	Ballymena	2011	0	126	9.86	283	1056	1057	312979.8	397769.1
1408	901	901 - 1654 - 1746	15/10/2015 00:00	20/02/2016 00:00	2.142	Ballymena	2015	0	128	5.28	96	38	28	320861.1	408952.8
1409	902	902 - 1798 - 1948	17/01/2008 00:00	22/05/2008 00:00	6.263	Ballymena	2008	0	126	3.62	114	52	0	322417.1	411977.6
1410	903	903 - 1987 - 104	18/09/2012 00:00	02/02/2013 00:00	9.273	Ballymena	2012	0	137	5.71	28	10	5	304050.4	418514.7
1411	903	903 - 964 - 2444	09/08/2013 00:00	27/12/2013 00:00	2.142	Ballymena	2013	0	140	12.55	26	11	17	304050.4	418514.7
1412	904	904 - 3248 - 64	30/03/2012 00:00	01/09/2012 00:00	2.142	Ballymena	2012	0	155	7.3	5	4	0	298067.2	406946.8
1413	905	905 - 2679 - 2552	24/10/2008 00:00	29/05/2009 00:00	2.142	Ballymena	2008	0	217	2.21	175	174	136	301300.7	396406.4
1414	905	905 - 1256 - 1527	12/03/2013 00:00	17/10/2013 00:00	2.142	Ballymena	2013	0	219	10.3	184	113	138	301300.7	396406.4
1415	905	905 - 767 - 2376	07/11/2013 00:00	27/03/2014 00:00	2.142	Ballymena	2013	0	140	10.3	193	95	95	301300.7	396406.4
1416	906	906 - 71 - 1941	01/09/2009 00:00	22/04/2010 00:00	9.273	Ballymena	2009	0	233	6.81	83	124	184	305756.3	394935.7
1417	906	906 - 71 - 1941	01/09/2009 00:00	22/04/2010 00:00	10.14	Ballymena	2009	0	233	6.81	83	124	184	305756.3	394935.7
1418	906	906 - 1283 - 725	12/06/2012 00:00	08/11/2012 00:00	1.14	Ballymena	2012	0	149	7.3	28	19	19	305756.3	394935.7
1419	906	906 - 1761 - 665	16/09/2015 00:00	08/03/2016 00:00	24.13	Ballymena	2015	0	174	10.64	0	28	47	305756.3	394935.7
1420	906	906 - 1761 - 665	16/09/2015 00:00	08/03/2016 00:00	1.14	Ballymena	2015	0	174	10.64	0	28	47	305756.3	394935.7
1421	907	907 - 2118 - 2034	19/11/2009 00:00	23/04/2010 00:00	5.14	Ballymena	2009	0	155	3.87	186	16	51	309894.2	404614.8
1422	907	907 - 903 - 1492	09/01/2014 00:00	17/05/2014 00:00	2.1035	Ballymena	2014	0	128	15.26	132	60	25	309894.2	404614.8
1423	907	907 - 2355 - 35	21/11/2014 00:00	01/05/2015 00:00	5.14	Ballymena	2014	0	161	15.26	119	52	24	309894.2	404614.8
1424	908	908 - 1315 - 2298	12/10/2011 00:00	26/04/2012 00:00	9.273	Ballymena	2011	0	197	7.27	56	82	40	299581.5	402186.8
1425	908	908 - 3163 - 74	29/05/2015 00:00	01/10/2015 00:00	7.14	Ballymena	2015	0	125	10.64	93	83	93	299581.5	402186.8
1426	909	909 - 3030 - 985	28/02/2014 00:00	11/09/2014 00:00	87.14	Ballymena	2014	1	195	15.26	252	77	2	309285.1	409418.4
1427	909	909 - 3030 - 985	28/02/2014 00:00	11/09/2014 00:00	2.1035	Ballymena	2014	1	195	15.26	252	77	2	309285.1	409418.4
1428	910	910 - 2005 - 2598	18/11/2011 00:00	29/11/2012 00:00	9.273	Ballymena	2011	0	377	7.27	448	69	17	301886.1	401550.6
1429	910	910 - 2005 - 2598	18/11/2011 00:00	29/11/2012 00:00	27.14	Ballymena	2011	0	377	7.27	448	69	17	301886.1	401550.6
1430	910	910 - 2005 - 2598	18/11/2011 00:00	29/11/2012 00:00	2.142	Ballymena	2011	0	377	7.27	448	69	17	301886.1	401550.6
1431	910	910 - 36 - 2557	01/05/2014 00:00	29/05/2015 00:00	2.142	Ballymena	2014	0	393	10	481	48	15	301886.1	401550.6
1432	910	910 - 36 - 2557	01/05/2014 00:00	29/05/2015 00:00	5.14	Ballymena	2014	0	393	10	481	48	15	301886.1	401550.6
1433	911	911 - 2037 - 2247	19/03/2009 00:00	25/09/2009 00:00	5.14	Ballymena	2009	0	190	2.34	133	58	23	313398.3	415809
1434	912	912 - 112 - 2150	02/01/2014 00:00	24/07/2014 00:00	4.14	Ballymena	2014	0	203	7.85	24	2	0	318255.8	400048.7
1435	913	913 - 2980 - 1105	27/09/2013 00:00	13/02/2014 00:00	10.14	Ballymena	2013	0	139	12.13	94	20	3	316622.3	409207.4
1436	914	914 - 3006 - 2384	27/12/2012 00:00	27/04/2013 00:00	5.14	Ballymena	2012	0	121	8.63	150	484	154	313716.2	402593.9
1437	914	914 - 928 - 992	09/04/2014 00:00	11/10/2014 00:00	2.142	Ballymena	2014	0	185	9.34	112	155	101	313716.2	402593.9
1438	915	915 - 2551 - 576	23/08/2013 00:00	07/03/2014 00:00	10.14	Ballymena	2013	0	196	12.13	25	24	0	314695.2	406773.1
1439	915	915 - 2551 - 576	23/08/2013 00:00	07/03/2014 00:00	14.14	Ballymena	2013	0	196	12.13	25	24	0	314695.2	406773.1
1440	916	916 - 3277 - 2265	30/06/2011 00:00	25/11/2011 00:00	4.14	Ballymena	2011	0	148	4.13	77	6	0	319489.8	405127.7
1441	917	917 - 144 - 2088	02/05/2008 00:00	23/11/2012 00:00	3.14	Ballymena	2008	0	1666	9.72	381	990	1101	314305	403839.6
1442	917	917 - 144 - 2088	02/05/2008 00:00	23/11/2012 00:00	1.14	Ballymena	2008	0	1666	9.72	381	990	1101	314305	403839.6
1443	917	917 - 144 - 2088	02/05/2008 00:00	23/11/2012 00:00	7.14	Ballymena	2008	0	1666	9.72	381	990	1101	314305	403839.6
1444	917	917 - 144 - 2088	02/05/2008 00:00	23/11/2012 00:00	4.14	Ballymena	2008	0	1666	9.72	381	990	1101	314305	403839.6
1445	917	917 - 144 - 2088	02/05/2008 00:00	23/11/2012 00:00	18.129	Ballymena	2008	0	1666	9.72	381	990	1101	314305	403839.6
1446	917	917 - 144 - 2088	02/05/2008 00:00	23/11/2012 00:00	24.13	Ballymena	2008	0	1666	9.72	381	990	1101	314305	403839.6
1447	917	917 - 144 - 2088	02/05/2008 00:00	23/11/2012 00:00	5.14	Ballymena	2008	0	1666	9.72	381	990	1101	314305	403839.6
1448	917	917 - 144 - 2088	02/05/2008 00:00	23/11/2012 00:00	62.54	Ballymena	2008	0	1666	9.72	381	990	1101	314305	403839.6
1449	917	917 - 144 - 2088	02/05/2008 00:00	23/11/2012 00:00	2.142	Ballymena	2008	0	1666	9.72	381	990	1101	314305	403839.6
1450	917	917 - 144 - 2088	02/05/2008 00:00	23/11/2012 00:00	426.142	Ballymena	2008	0	1666	9.72	381	990	1101	314305	403839.6
1451	917	917 - 144 - 2088	02/05/2008 00:00	23/11/2012 00:00	9.273	Ballymena	2008	0	1666	9.72	381	990	1101	314305	403839.6
1452	917	917 - 144 - 2088	02/05/2008 00:00	23/11/2012 00:00	35.14	Ballymena	2008	0	1666	9.72	381	990	1101	314305	403839.6
1453	917	917 - 144 - 2088	02/05/2008 00:00	23/11/2012 00:00	15.14	Ballymena	2008	0	1666	9.72	381	990	1101	314305	403839.6
1454	917	917 - 144 - 2088	02/05/2008 00:00	23/11/2012 00:00	11.145	Ballymena	2008	0	1666	9.72	381	990	1101	314305	403839.6
1455	917	917 - 144 - 2088	02/05/2008 00:00	23/11/2012 00:00	89.14	Ballymena	2008	0	1666	9.72	381	990	1101	314305	403839.6
1456	917	917 - 144 - 2088	02/05/2008 00:00	23/11/2012 00:00	300.14	Ballymena	2008	0	1666	9.72	381	990	1101	314305	403839.6
1457	917	917 - 144 - 2088	02/05/2008 00:00	23/11/2012 00:00	424.14	Ballymena	2008	0	1666	9.72	381	990	1101	314305	403839.6
1458	917	917 - 144 - 2088	02/05/2008 00:00	23/11/2012 00:00	6.263	Ballymena	2008	0	1666	9.72	381	990	1101	314305	403839.6
1459	917	917 - 144 - 2088	02/05/2008 00:00	23/11/2012 00:00	117.14	Ballymena	2008	0	1666	9.72	381	990	1101	314305	403839.6
1460	917	917 - 144 - 2088	02/05/2008 00:00	23/11/2012 00:00	14.14	Ballymena	2008	0	1666	9.72	381	990	1101	314305	403839.6
1461	917	917 - 144 - 2088	02/05/2008 00:00	23/11/2012 00:00	122.263	Ballymena	2008	0	1666	9.72	381	990	1101	314305	403839.6
1462	917	917 - 144 - 2088	02/05/2008 00:00	23/11/2012 00:00	105.14	Ballymena	2008	0	1666	9.72	381	990	1101	314305	403839.6
1463	918	918 - 1431 - 855	13/11/2008 00:00	10/04/2009 00:00	9.273	Ballymena	2008	1	148	5.62	172	24	1	306133.5	413541.4
1464	919	919 - 3224 - 306	29/11/2013 00:00	04/04/2014 00:00	4.14	Ballymena	2013	0	126	12.13	52	7	3	319306.1	401862.8
1465	920	920 - 3119 - 2151	28/11/2014 00:00	24/07/2015 00:00	2.1035	Ballymena	2014	0	238	15.26	149	33	1	303660.5	406930.8
1466	921	921 - 2807 - 600	26/01/2013 00:00	07/06/2013 00:00	5.14	Ballymena	2013	0	132	10.3	34	22	8	298649.3	400918.6
1467	922	922 - 1648 - 2034	15/10/2009 00:00	23/04/2010 00:00	2.142	Ballymena	2009	0	190	6.81	51	75	101	304122.9	402633
1468	922	922 - 768 - 1752	07/11/2014 00:00	20/03/2015 00:00	42.142	Ballymena	2014	0	133	10	74	109	66	304122.9	402633
1469	923	923 - 2691 - 2612	24/11/2011 00:00	30/03/2012 00:00	14.14	Ballymena	2011	0	127	4.13	105	47	24	316269.4	412279
1470	923	923 - 1604 - 1915	15/05/2013 00:00	21/12/2013 00:00	6.263	Ballymena	2013	0	220	12.13	127	9	16	316269.4	412279
1471	923	923 - 3193 - 1198	29/08/2014 00:00	14/02/2015 00:00	2.142	Ballymena	2014	0	169	7.85	106	18	17	316269.4	412279
1472	924	924 - 2915 - 239	27/02/2014 00:00	03/07/2014 00:00	9.273	Ballymena	2014	0	126	15.26	43	5	19	309210.7	416715.7
1473	925	925 - 2476 - 2383	22/12/2011 00:00	27/04/2012 00:00	2.142	Ballymena	2011	0	127	7.27	157	59	72	303072.2	390496.9
1474	925	925 - 241 - 1191	03/03/2015 00:00	14/01/2016 00:00	2.142	Ballymena	2015	0	317	10.64	181	25	37	303072.2	390496.9
1475	926	926 - 2718 - 240	25/02/2015 00:00	03/07/2015 00:00	5.14	Ballymena	2015	1	128	10.64	195	38	0	304004.1	403580.7
1476	927	927 - 2446 - 1483	22/09/2014 00:00	17/04/2015 00:00	2.142	Ballymena	2014	0	207	7.85	49	57	44	322518.3	399555.8
1477	928	928 - 2100 - 2465	19/09/2013 00:00	28/03/2014 00:00	10.14	Ballymena	2013	0	190	12.13	94	30	6	318499.7	401979
1478	928	928 - 2100 - 2465	19/09/2013 00:00	28/03/2014 00:00	4.14	Ballymena	2013	0	190	12.13	94	30	6	318499.7	401979
1479	929	929 - 1684 - 1951	16/01/2014 00:00	22/05/2014 00:00	127.14	Ballymena	2014	1	126	15.26	196	34	8	304536.1	409756.2
1480	930	930 - 1684 - 1951	16/01/2014 00:00	22/05/2014 00:00	2.1035	Ballymena	2014	0	126	7.85	128	8	0	318859.5	409477
1481	930	930 - 1286 - 2084	12/06/2015 00:00	23/10/2015 00:00	10.14	Ballymena	2015	0	133	5.28	101	31	0	318859.5	409477
1482	931	931 - 694 - 634	07/03/2008 00:00	07/11/2008 00:00	2.142	Ballymena	2008	1	245	5.62	283	30	0	307241.6	413525
1483	932	932 - 260 - 1617	03/05/2014 00:00	18/10/2014 00:00	5.14	Ballymena	2014	0	168	10	34	9	16	301738.6	403320.8
1484	933	933 - 2598 - 889	24/01/2013 00:00	10/08/2013 00:00	2.1035	Ballymena	2013	0	198	9.85	32	11	1	311075.5	409170.4
1485	934	934 - 2488 - 57	23/01/2015 00:00	01/08/2015 00:00	18.129	Ballymena	2015	0	190	5.28	58	3	0	318112.9	402905.7
1486	935	935 - 1020 - 2155	10/02/2012 00:00	24/08/2012 00:00	5.14	Ballymena	2012	0	196	7.3	126	30	53	301880.4	403401
1487	936	936 - 973 - 2043	09/09/2013 00:00	23/05/2014 00:00	9.273	Ballymena	2013	0	256	12.55	38	6	9	309899.9	416092.6
1488	937	937 - 3030 - 1691	28/02/2014 00:00	19/07/2014 00:00	9.273	Ballymena	2014	0	141	9.34	25	17	18	312949.8	407692.6
1489	937	937 - 3019 - 520	28/01/2015 00:00	06/08/2015 00:00	2.142	Ballymena	2015	0	190	8.63	42	44	51	312949.8	407692.6
1490	938	938 - 784 - 1881	08/01/2011 00:00	21/07/2011 00:00	400.129	Ballymena	2011	1	194	9.86	115	28	6	312023.9	406148
1491	938	938 - 784 - 1881	08/01/2011 00:00	21/07/2011 00:00	18.129	Ballymena	2011	1	194	9.86	115	28	6	312023.9	406148
1492	938	938 - 1672 - 1872	15/12/2011 00:00	21/06/2012 00:00	6.263	Ballymena	2011	1	189	9.86	105	44	2	312023.9	406148
1493	938	938 - 2246 - 221	20/12/2012 00:00	03/05/2013 00:00	2.1035	Ballymena	2012	1	134	8.63	123	41	6	312023.9	406148
1494	939	939 - 2793 - 614	25/11/2008 00:00	07/08/2009 00:00	1.14	Ballymena	2008	0	255	2.21	245	255	378	306330.5	397752.2
1495	939	939 - 2432 - 389	22/08/2011 00:00	05/03/2012 00:00	3.14	Ballymena	2011	0	196	7.27	502	544	490	306330.5	397752.2
1496	939	939 - 582 - 1087	06/03/2012 00:00	12/11/2015 00:00	2.142	Ballymena	2012	0	1346	7.3	415	503	476	306330.5	397752.2
1497	939	939 - 582 - 1087	06/03/2012 00:00	12/11/2015 00:00	24.13	Ballymena	2012	0	1346	7.3	415	503	476	306330.5	397752.2
1498	939	939 - 582 - 1087	06/03/2012 00:00	12/11/2015 00:00	9.273	Ballymena	2012	0	1346	7.3	415	503	476	306330.5	397752.2
1499	939	939 - 582 - 1087	06/03/2012 00:00	12/11/2015 00:00	3.14	Ballymena	2012	0	1346	7.3	415	503	476	306330.5	397752.2
1500	939	939 - 582 - 1087	06/03/2012 00:00	12/11/2015 00:00	488.142	Ballymena	2012	0	1346	7.3	415	503	476	306330.5	397752.2
1501	939	939 - 582 - 1087	06/03/2012 00:00	12/11/2015 00:00	453.14	Ballymena	2012	0	1346	7.3	415	503	476	306330.5	397752.2
1502	939	939 - 582 - 1087	06/03/2012 00:00	12/11/2015 00:00	10.14	Ballymena	2012	0	1346	7.3	415	503	476	306330.5	397752.2
1503	940	940 - 1996 - 314	18/10/2012 00:00	04/05/2013 00:00	2.142	Ballymena	2012	0	198	7.3	68	23	2	303589.6	394608.2
1504	941	941 - 689 - 1136	07/02/2014 00:00	13/06/2014 00:00	2.142	Ballymena	2014	0	126	6.77	155	28	6	310509.1	414170.1
1505	942	942 - 1803 - 2236	17/01/2015 00:00	25/07/2015 00:00	18.129	Ballymena	2015	0	189	8.63	22	5	0	312098.9	407224.5
1506	943	943 - 2980 - 1105	27/09/2013 00:00	13/02/2014 00:00	9.273	Ballymena	2013	1	139	12.55	186	13	1	307922.7	417366.2
1507	943	943 - 2435 - 1922	22/08/2014 00:00	22/01/2015 00:00	2.142	Ballymena	2014	1	153	15.26	178	74	2	307922.7	417366.2
1508	944	944 - 3107 - 621	28/10/2011 00:00	07/09/2012 00:00	4.14	Ballymena	2011	0	315	7.27	286	383	357	299841.1	406575.4
1509	944	944 - 3107 - 621	28/10/2011 00:00	07/09/2012 00:00	2.142	Ballymena	2011	0	315	7.27	286	383	357	299841.1	406575.4
1510	944	944 - 3107 - 621	28/10/2011 00:00	07/09/2012 00:00	17.142	Ballymena	2011	0	315	7.27	286	383	357	299841.1	406575.4
1511	944	944 - 1673 - 554	15/12/2012 00:00	06/12/2013 00:00	7.14	Ballymena	2012	0	356	7.3	277	260	218	299841.1	406575.4
1512	944	944 - 2007 - 1053	18/11/2014 00:00	12/06/2015 00:00	5.14	Ballymena	2014	0	206	10	220	214	230	299841.1	406575.4
1513	945	945 - 676 - 1393	07/01/2013 00:00	16/05/2013 00:00	9.273	Ballymena	2013	0	129	12.55	29	14	9	309664.4	413962.8
1514	946	946 - 135 - 1628	02/04/2010 00:00	18/12/2010 00:00	2.142	Ballymena	2010	1	260	12.72	105	25	0	308980.9	399379.9
1515	947	947 - 723 - 2376	07/06/2013 00:00	27/03/2014 00:00	9.273	Ballymena	2013	1	293	12.55	317	25	13	307908.2	416391.8
1516	948	948 - 2109 - 2195	19/10/2011 00:00	25/02/2012 00:00	4.14	Ballymena	2011	1	129	4.13	188	39	12	317795.4	409011
1517	948	948 - 140 - 1791	02/04/2015 00:00	20/08/2015 00:00	10.14	Ballymena	2015	1	140	5.28	239	76	0	317795.4	409011
1518	949	949 - 3224 - 1136	29/11/2013 00:00	13/06/2014 00:00	9.273	Ballymena	2013	0	196	5.98	307	99	27	310763.6	415162
1519	949	949 - 553 - 1785	05/12/2014 00:00	20/07/2015 00:00	332.273	Ballymena	2014	0	227	6.77	320	120	43	310763.6	415162
1520	949	949 - 553 - 1785	05/12/2014 00:00	20/07/2015 00:00	9.273	Ballymena	2014	0	227	6.77	320	120	43	310763.6	415162
1521	950	950 - 764 - 983	07/11/2008 00:00	11/09/2009 00:00	9.273	Ballymena	2008	1	308	5.62	367	35	0	304123.1	409602.5
1522	950	950 - 764 - 983	07/11/2008 00:00	11/09/2009 00:00	62.54	Ballymena	2008	1	308	5.62	367	35	0	304123.1	409602.5
1523	951	951 - 2467 - 704	22/11/2013 00:00	08/08/2014 00:00	2.1035	Ballymena	2013	1	259	9.85	283	40	1	309283	406494.8
1524	952	952 - 3210 - 2117	29/10/2010 00:00	24/03/2011 00:00	2.142	Ballymena	2010	1	146	12.72	101	10	1	312736.9	410580.2
1525	952	952 - 174 - 1357	02/08/2011 00:00	15/12/2011 00:00	2.142	Ballymena	2011	1	135	9.86	105	14	11	312736.9	410580.2
1526	953	953 - 1908 - 130	17/12/2014 00:00	02/05/2015 00:00	18.129	Ballymena	2014	0	136	9.34	209	68	44	310809	408722
1527	953	953 - 2123 - 2207	19/11/2015 00:00	25/03/2016 00:00	1.14	Ballymena	2015	0	127	8.63	240	48	71	310809	408722
1528	954	954 - 552 - 2215	05/12/2013 00:00	25/04/2014 00:00	9.273	Ballymena	2013	1	141	5.98	298	31	3	311704	413377.4
1529	954	954 - 3001 - 214	27/11/2014 00:00	03/04/2015 00:00	9.273	Ballymena	2014	1	127	6.77	275	89	3	311704	413377.4
1530	954	954 - 543 - 586	05/11/2015 00:00	07/04/2016 00:00	3.269	Ballymena	2015	1	154	5.46	247	92	4	311704	413377.4
1531	955	955 - 3242 - 1136	30/01/2014 00:00	13/06/2014 00:00	10.14	Ballymena	2014	0	134	7.85	44	15	0	319385.3	411070.2
1532	956	956 - 2806 - 2052	26/01/2012 00:00	23/06/2012 00:00	6.263	Ballymena	2012	0	149	8.63	67	10	22	311449.5	406980.4
1533	957	957 - 1916 - 2408	18/01/2013 00:00	27/07/2013 00:00	2.142	Ballymena	2013	1	190	12.13	290	24	6	317145.1	410907
1534	958	958 - 802 - 1265	08/03/2013 00:00	14/11/2013 00:00	9.273	Ballymena	2013	1	251	12.55	193	59	0	307612.4	418019.9
1535	959	959 - 3074 - 273	28/07/2009 00:00	03/12/2009 00:00	19.14	Ballymena	2009	0	128	3.87	12	17	3	304438.7	404769.3
1536	960	960 - 926 - 929	09/04/2010 00:00	11/02/2011 00:00	2.142	Ballymena	2010	1	308	12.72	238	58	2	312376.3	409943.4
1537	960	960 - 697 - 1059	07/03/2013 00:00	12/07/2013 00:00	2.142	Ballymena	2013	1	127	9.85	335	65	5	312376.3	409943.4
1538	961	961 - 463 - 1592	05/03/2009 00:00	18/07/2009 00:00	9.273	Ballymena	2009	1	135	3.87	198	38	0	306535.1	413064.1
1539	962	962 - 782 - 1308	08/01/2009 00:00	15/05/2009 00:00	9.273	Ballymena	2009	1	127	9.72	242	81	0	309948.8	408784
1540	963	963 - 3143 - 2556	29/03/2013 00:00	29/05/2014 00:00	2.1035	Ballymena	2013	1	426	5.98	114	46	2	311392.9	413681.9
1541	963	963 - 3143 - 2556	29/03/2013 00:00	29/05/2014 00:00	9.273	Ballymena	2013	1	426	5.98	114	46	2	311392.9	413681.9
1542	963	963 - 3143 - 2556	29/03/2013 00:00	29/05/2014 00:00	27.14	Ballymena	2013	1	426	5.98	114	46	2	311392.9	413681.9
1543	963	963 - 1888 - 2621	17/10/2014 00:00	30/04/2015 00:00	9.273	Ballymena	2014	1	195	6.77	98	26	1	311392.9	413681.9
1544	964	964 - 1503 - 726	14/06/2013 00:00	08/11/2013 00:00	2.142	Ballymena	2013	0	147	12.13	7	15	7	323076.7	410872.1
1545	965	965 - 1905 - 1130	17/12/2010 00:00	13/05/2011 00:00	16.273	Ballymena	2010	0	147	5.15	36	0	0	306165.2	411098.4
1546	965	965 - 1226 - 2126	11/12/2014 00:00	24/04/2015 00:00	5.14	Ballymena	2014	0	134	15.26	40	2	0	306165.2	411098.4
1547	966	966 - 1939 - 982	18/04/2008 00:00	11/09/2008 00:00	16.273	Ballymena	2008	0	146	5.62	49	12	0	304050.7	410840.6
1548	967	967 - 1652 - 946	15/10/2013 00:00	11/04/2014 00:00	9.273	Ballymena	2013	1	178	5.98	119	45	32	311492.1	410832.2
1549	968	968 - 2148 - 1518	20/02/2009 00:00	17/09/2009 00:00	9.273	Ballymena	2009	1	209	9.72	245	47	1	312805.2	409712.6
1550	969	969 - 1873 - 2533	17/09/2010 00:00	29/01/2011 00:00	27.14	Ballymena	2010	0	134	5.15	34	0	0	304637.5	419215.8
1551	970	970 - 2269 - 1092	21/02/2014 00:00	12/12/2014 00:00	9.273	Ballymena	2014	1	294	6.77	141	30	4	310226.8	414717.8
1552	970	970 - 2269 - 1092	21/02/2014 00:00	12/12/2014 00:00	5.14	Ballymena	2014	1	294	6.77	141	30	4	310226.8	414717.8
1553	971	971 - 573 - 2229	06/02/2015 00:00	25/06/2015 00:00	2.142	Ballymena	2015	0	139	6.5	58	34	11	308786.7	407592.4
1554	972	972 - 1632 - 1728	15/08/2013 00:00	19/12/2013 00:00	10.14	Ballymena	2013	0	126	9.85	147	28	77	313962.9	404511.6
1555	973	973 - 3014 - 2413	28/01/2010 00:00	27/08/2010 00:00	2.142	Ballymena	2010	1	211	12.72	194	32	4	306256.7	397294
1556	974	974 - 2706 - 359	25/01/2010 00:00	04/11/2010 00:00	2.142	Ballymena	2010	0	283	5.79	72	244	210	302589.9	398948.5
1557	974	974 - 1448 - 2125	13/12/2013 00:00	24/04/2014 00:00	9.273	Ballymena	2013	0	132	10.3	48	214	180	302589.9	398948.5
1558	974	974 - 822 - 2120	08/05/2014 00:00	24/03/2016 00:00	44.142	Ballymena	2014	0	686	10	51	179	177	302589.9	398948.5
1559	974	974 - 822 - 2120	08/05/2014 00:00	24/03/2016 00:00	2.142	Ballymena	2014	0	686	10	51	179	177	302589.9	398948.5
1560	975	975 - 2997 - 943	27/11/2008 00:00	11/04/2009 00:00	2.142	Ballymena	2008	0	135	3.62	42	25	0	316080.8	409060.6
1561	975	975 - 2119 - 1855	19/11/2010 00:00	21/04/2011 00:00	2.142	Ballymena	2010	0	153	2.54	35	13	0	316080.8	409060.6
1562	976	976 - 1574 - 144	15/02/2011 00:00	02/07/2011 00:00	7.14	Ballymena	2011	0	137	1.17	238	191	217	302836.8	411736.2
1563	977	977 - 31 - 341	01/05/2008 00:00	04/09/2008 00:00	1.14	Ballymena	2008	0	126	5.62	242	13	0	304720.9	410552
1564	977	977 - 492 - 1191	05/06/2015 00:00	14/01/2016 00:00	5.14	Ballymena	2015	0	223	6.5	164	33	0	304720.9	410552
1565	978	978 - 1680 - 2193	16/01/2009 00:00	25/02/2010 00:00	9.273	Ballymena	2009	1	405	9.72	107	19	6	313629.6	410078.3
1566	978	978 - 1942 - 2066	18/04/2013 00:00	23/08/2013 00:00	1.14	Ballymena	2013	1	127	9.85	106	27	4	313629.6	410078.3
1567	979	979 - 2392 - 570	22/03/2013 00:00	07/02/2014 00:00	5.14	Ballymena	2013	1	322	10.3	148	28	0	302197.4	401353.1
1568	980	980 - 80 - 928	01/10/2009 00:00	11/02/2010 00:00	6.263	Ballymena	2009	0	133	3.87	229	89	20	305687.2	416120.5
1569	980	980 - 2218 - 2170	20/09/2013 00:00	24/10/2014 00:00	468.14	Ballymena	2013	0	399	12.55	174	79	10	305687.2	416120.5
1570	980	980 - 2218 - 2170	20/09/2013 00:00	24/10/2014 00:00	73.14	Ballymena	2013	0	399	12.55	174	79	10	305687.2	416120.5
1571	981	981 - 2088 - 2353	19/08/2009 00:00	26/12/2009 00:00	5.14	Ballymena	2009	1	129	6.81	170	91	0	298869.1	406429.8
1572	981	981 - 1083 - 2535	10/09/2015 00:00	29/01/2016 00:00	5.14	Ballymena	2015	1	141	10.64	166	55	0	298869.1	406429.8
1573	982	982 - 2029 - 1007	19/02/2010 00:00	11/12/2010 00:00	2.142	Ballymena	2010	1	295	5.79	171	29	0	297733.8	408227
1574	983	983 - 2683 - 2459	24/10/2013 00:00	28/02/2014 00:00	10.14	Ballymena	2013	1	127	12.55	55	1	0	307446.7	410570.3
1575	984	984 - 1690 - 2709	16/02/2010 00:00	31/07/2010 00:00	5.14	Ballymena	2010	0	165	2.54	27	3	8	322244.9	405312.1
1576	985	985 - 552 - 1482	05/12/2013 00:00	17/04/2014 00:00	2.1035	Ballymena	2013	0	133	9.85	100	41	47	306762.2	399656.3
1577	986	986 - 3328 - 305	30/11/2012 00:00	04/04/2013 00:00	53.142	Ballymena	2012	1	125	5.71	397	62	0	307779.2	407106.4
1578	986	986 - 1664 - 2043	15/11/2013 00:00	23/05/2014 00:00	2.1035	Ballymena	2013	1	189	12.55	447	67	0	307779.2	407106.4
1579	986	986 - 1664 - 2043	15/11/2013 00:00	23/05/2014 00:00	5.14	Ballymena	2013	1	189	12.55	447	67	0	307779.2	407106.4
1580	987	987 - 2167 - 2384	20/04/2012 00:00	27/04/2013 00:00	5.14	Ballymena	2012	0	372	7.3	81	0	0	301007.4	402423.5
1581	987	987 - 2467 - 799	22/11/2013 00:00	09/08/2014 00:00	5.14	Ballymena	2013	0	260	10.3	52	5	0	301007.4	402423.5
1582	987	987 - 2467 - 799	22/11/2013 00:00	09/08/2014 00:00	2.142	Ballymena	2013	0	260	10.3	52	5	0	301007.4	402423.5
1583	988	988 - 3117 - 2525	28/11/2012 00:00	28/11/2013 00:00	9.273	Coleraine	2012	1	365	7.2	582	71	33	290225.6	433503.2
1584	988	988 - 1674 - 1010	15/12/2014 00:00	11/12/2015 00:00	2.142	Coleraine	2014	1	361	6.4	650	129	24	290225.6	433503.2
1585	988	988 - 1674 - 1010	15/12/2014 00:00	11/12/2015 00:00	44.142	Coleraine	2014	1	361	6.4	650	129	24	290225.6	433503.2
1586	989	989 - 1707 - 826	16/04/2010 00:00	09/12/2010 00:00	2.142	Ballymena	2010	0	237	12.72	46	8	6	311073.4	395560.1
1587	990	990 - 113 - 240	02/01/2015 00:00	03/07/2015 00:00	2.142	Ballymena	2015	0	182	10.64	39	12	3	299764.8	394301
1588	991	991 - 801 - 1783	08/03/2012 00:00	20/07/2012 00:00	6.263	Ballymena	2012	1	134	2.1	60	8	0	311527.4	413559.8
1589	992	992 - 2599 - 504	24/01/2014 00:00	06/06/2014 00:00	2.1035	Ballymena	2014	1	133	15.26	258	16	0	309274.3	405711.3
1590	993	993 - 1790 - 2472	16/12/2011 00:00	28/04/2012 00:00	6.263	Ballymena	2011	1	134	9.86	174	33	1	312252	408373.4
1591	993	993 - 881 - 2136	08/11/2013 00:00	24/05/2014 00:00	2.142	Ballymena	2013	1	197	9.85	188	44	2	312252	408373.4
1592	993	993 - 3261 - 639	30/04/2015 00:00	07/11/2015 00:00	2.1035	Ballymena	2015	1	191	8.63	192	38	0	312252	408373.4
1593	994	994 - 2888 - 1143	26/10/2012 00:00	13/07/2013 00:00	1.14	Ballymena	2012	1	260	5.71	427	41	2	304551.8	416711.2
1594	994	994 - 573 - 1791	06/02/2015 00:00	20/08/2015 00:00	9.273	Ballymena	2015	1	195	6.5	338	96	2	304551.8	416711.2
1595	994	994 - 573 - 1791	06/02/2015 00:00	20/08/2015 00:00	474.14	Ballymena	2015	1	195	6.5	338	96	2	304551.8	416711.2
1596	995	995 - 912 - 2634	09/02/2012 00:00	30/06/2012 00:00	5.14	Ballymena	2012	1	142	7.3	166	16	0	304225.7	403496.2
1597	995	995 - 2363 - 221	21/12/2012 00:00	03/05/2013 00:00	5.14	Ballymena	2012	1	133	7.3	185	11	0	304225.7	403496.2
1598	996	996 - 94 - 1847	01/11/2013 00:00	21/03/2014 00:00	10.14	Ballymena	2013	0	140	12.55	29	8	3	302789.9	414731.3
1599	997	997 - 1316 - 314	12/10/2012 00:00	04/05/2013 00:00	9.273	Ballymena	2012	1	204	5.71	77	23	0	304922.5	416353.1
1600	997	997 - 1226 - 2126	11/12/2014 00:00	24/04/2015 00:00	9.273	Ballymena	2014	1	134	15.26	84	19	0	304922.5	416353.1
1601	998	998 - 2980 - 1572	27/09/2013 00:00	18/04/2014 00:00	10.14	Ballymena	2013	1	203	12.13	141	19	0	319708.1	405505.3
1602	999	999 - 1672 - 1759	15/12/2011 00:00	20/04/2012 00:00	5.14	Ballymena	2011	0	127	9.86	55	20	29	311440.7	406482.9
1603	1000	1000 - 1810 - 2331	17/02/2011 00:00	26/08/2011 00:00	6.263	Ballymena	2011	1	190	2.82	143	25	1	310519.4	412342.5
1604	1000	1000 - 3224 - 1394	29/11/2013 00:00	16/05/2014 00:00	9.273	Ballymena	2013	1	168	5.98	0	41	2	310519.4	412342.5
1605	1001	1001 - 2037 - 1788	19/03/2009 00:00	20/08/2009 00:00	9.273	Ballymena	2009	1	154	2.34	114	27	9	309883.4	412633
1606	1001	1001 - 387 - 1362	04/07/2013 00:00	16/01/2014 00:00	9.273	Ballymena	2013	1	196	5.98	124	44	0	309883.4	412633
1607	1001	1001 - 2850 - 1266	26/06/2014 00:00	14/11/2014 00:00	9.273	Ballymena	2014	1	141	6.77	142	30	13	309883.4	412633
1608	1002	1002 - 194 - 2368	02/10/2014 00:00	27/02/2015 00:00	2.142	Ballymena	2014	1	148	6.77	183	16	0	310677.1	415156.6
1609	1003	1003 - 3015 - 434	28/01/2011 00:00	05/08/2011 00:00	18.129	Ballymena	2011	1	189	9.86	302	62	0	311948.9	407137.3
1610	1003	1003 - 675 - 954	07/01/2012 00:00	11/05/2012 00:00	6.263	Ballymena	2012	1	125	8.63	278	91	0	311948.9	407137.3
1611	1003	1003 - 2579 - 1944	23/11/2012 00:00	22/04/2013 00:00	10.14	Ballymena	2012	1	150	8.63	326	45	20	311948.9	407137.3
1612	1003	1003 - 2579 - 1944	23/11/2012 00:00	22/04/2013 00:00	18.129	Ballymena	2012	1	150	8.63	326	45	20	311948.9	407137.3
1613	1004	1004 - 2364 - 682	21/12/2013 00:00	08/05/2014 00:00	5.14	Ballymena	2013	1	138	9.85	192	29	0	307609.1	399091.3
1614	1005	1005 - 2015 - 35	18/12/2014 00:00	01/05/2015 00:00	18.129	Ballymena	2014	1	134	9.34	65	13	4	312456.2	409105.7
1615	1006	1006 - 1628 - 1949	15/08/2008 00:00	22/05/2009 00:00	2.142	Ballymena	2008	1	280	9.72	724	81	0	309437	395336.9
1616	1007	1007 - 2257 - 2488	21/01/2013 00:00	28/06/2013 00:00	16.273	Ballymena	2013	0	158	12.55	42	8	0	304167.4	410476.9
1617	1008	1008 - 526 - 33	05/10/2009 00:00	01/05/2010 00:00	2.142	Ballymena	2009	1	208	3.62	126	27	0	319170.7	400230.3
1618	1009	1009 - 1907 - 511	17/12/2012 00:00	06/07/2013 00:00	9.273	Ballymena	2012	1	201	5.71	243	21	0	307762.5	417330.2
1619	1010	1010 - 454 - 2588	05/02/2010 00:00	29/10/2010 00:00	5.14	Ballymena	2010	1	266	5.15	74	18	0	301217.6	414066
1620	1011	1011 - 2748 - 1173	25/06/2009 00:00	13/11/2009 00:00	2.142	Ballymena	2009	1	141	2.34	195	60	1	312776	411729.5
1621	1011	1011 - 595 - 1520	06/05/2011 00:00	17/09/2011 00:00	9.273	Ballymena	2011	1	134	2.82	199	49	0	312776	411729.5
1622	1012	1012 - 2140 - 39	20/01/2012 00:00	01/06/2012 00:00	5.14	Ballymena	2012	0	133	7.3	30	8	16	301493.5	402137
1623	1012	1012 - 2907 - 418	27/01/2015 00:00	05/06/2015 00:00	2.142	Ballymena	2015	0	129	10.64	21	10	16	301493.5	402137
1624	1013	1013 - 1083 - 932	10/09/2015 00:00	11/02/2016 00:00	24.13	Ballymena	2015	0	154	10.64	44	5	4	301710.3	397014.2
1625	1014	1014 - 1630 - 1443	15/08/2011 00:00	16/11/2012 00:00	2.142	Ballymena	2011	0	459	9.86	246	323	369	312905	400425.8
1626	1014	1014 - 1630 - 1443	15/08/2011 00:00	16/11/2012 00:00	6.263	Ballymena	2011	0	459	9.86	246	323	369	312905	400425.8
1627	1014	1014 - 1630 - 1443	15/08/2011 00:00	16/11/2012 00:00	9.273	Ballymena	2011	0	459	9.86	246	323	369	312905	400425.8
1628	1014	1014 - 1630 - 1443	15/08/2011 00:00	16/11/2012 00:00	2.14	Ballymena	2011	0	459	9.86	246	323	369	312905	400425.8
1629	1015	1015 - 110 - 1006	02/01/2009 00:00	11/12/2009 00:00	2.142	Ballymena	2009	0	343	3.62	223	44	0	314928.4	406524.7
1630	1016	1016 - 3255 - 1627	30/04/2009 00:00	18/12/2009 00:00	9.273	Coleraine	2009	1	232	13.77	88	7	1	292061.6	430325.1
1631	1016	1016 - 3255 - 1627	30/04/2009 00:00	18/12/2009 00:00	340.263	Coleraine	2009	1	232	13.77	88	7	1	292061.6	430325.1
1632	1017	1017 - 2578 - 1578	23/11/2011 00:00	18/05/2012 00:00	2.142	Coleraine	2011	1	177	4.04	55	15	2	308347.7	420701.5
1633	1018	1018 - 2566 - 143	23/10/2009 00:00	02/07/2010 00:00	2.142	Coleraine	2009	0	252	13.77	121	38	35	299327.5	423075.5
1634	1019	1019 - 323 - 1942	03/12/2010 00:00	22/04/2011 00:00	2.142	Coleraine	2010	0	140	4.54	146	41	1	290355.3	426173
1635	1019	1019 - 3119 - 1386	28/11/2014 00:00	16/04/2015 00:00	2.142	Coleraine	2014	0	139	8.77	140	55	4	290355.3	426173
1636	1020	1020 - 1547 - 528	14/11/2013 00:00	06/09/2014 00:00	2.142	Coleraine	2013	1	296	10.55	213	22	1	293410.1	438630.2
1637	1021	1021 - 144 - 167	02/05/2008 00:00	02/10/2008 00:00	16.273	Coleraine	2008	1	153	8.57	184	31	1	295507.8	419529.5
1638	1021	1021 - 527 - 1468	05/10/2010 00:00	17/02/2011 00:00	16.273	Coleraine	2010	1	135	11.44	274	24	2	295507.8	419529.5
1639	1021	1021 - 748 - 1638	07/09/2012 00:00	19/01/2013 00:00	9.273	Coleraine	2012	1	134	15.82	221	41	0	295507.8	419529.5
1640	1021	1021 - 2859 - 2525	26/07/2013 00:00	28/11/2013 00:00	1.14	Coleraine	2013	1	125	12.26	299	66	2	295507.8	419529.5
1641	1022	1022 - 246 - 1241	03/04/2008 00:00	14/08/2008 00:00	9.273	Coleraine	2008	0	133	4.73	154	43	33	292632.2	410844.3
1642	1023	1023 - 818 - 2012	08/05/2009 00:00	23/01/2010 00:00	6.263	Coleraine	2009	0	260	13.77	23	37	3	297734.6	424226.1
1643	1024	1024 - 2022 - 2220	19/01/2012 00:00	25/05/2012 00:00	2.142	Coleraine	2012	0	127	15.82	20	0	0	302238.4	424478.8
1644	1025	1025 - 2674 - 1558	24/09/2015 00:00	18/02/2016 00:00	2.142	Coleraine	2015	0	147	24.39	28	6	8	306473.4	425856.8
1645	1026	1026 - 2371 - 87	22/01/2011 00:00	01/12/2011 00:00	2.142	Coleraine	2011	0	313	9.03	24	0	0	291884.2	422311
1646	1026	1026 - 2752 - 2592	25/06/2015 00:00	29/10/2015 00:00	2.142	Coleraine	2015	0	126	16.87	31	1	0	291884.2	422311
1647	1027	1027 - 1670 - 181	15/12/2009 00:00	02/12/2010 00:00	42.142	Coleraine	2009	0	352	4.73	206	35	5	296823.9	414016.8
1648	1027	1027 - 1670 - 181	15/12/2009 00:00	02/12/2010 00:00	2.142	Coleraine	2009	0	352	4.73	206	35	5	296823.9	414016.8
1649	1028	1028 - 1009 - 255	10/01/2008 00:00	03/10/2008 00:00	7.14	Coleraine	2008	0	267	7.05	206	28	3	307837.7	424473.9
1650	1028	1028 - 1009 - 255	10/01/2008 00:00	03/10/2008 00:00	2.142	Coleraine	2008	0	267	7.05	206	28	3	307837.7	424473.9
1651	1028	1028 - 1605 - 1608	15/05/2014 00:00	18/09/2014 00:00	9.273	Coleraine	2014	0	126	25.15	130	19	4	307837.7	424473.9
1652	1029	1029 - 1064 - 737	10/07/2009 00:00	09/01/2010 00:00	9.273	Coleraine	2009	1	183	17.54	178	35	9	290679	428616.8
1653	1029	1029 - 1491 - 2358	14/05/2010 00:00	27/01/2011 00:00	9.273	Coleraine	2010	1	258	11.39	213	53	12	290679	428616.8
1654	1029	1029 - 1491 - 2358	14/05/2010 00:00	27/01/2011 00:00	2.142	Coleraine	2010	1	258	11.39	213	53	12	290679	428616.8
1655	1029	1029 - 1803 - 418	17/01/2015 00:00	05/06/2015 00:00	2.142	Coleraine	2015	1	139	24.24	260	124	3	290679	428616.8
1656	1030	1030 - 782 - 1861	08/01/2009 00:00	21/05/2009 00:00	2.142	Coleraine	2009	1	133	9.23	180	52	0	291054.1	435204.7
1657	1031	1031 - 2488 - 240	23/01/2015 00:00	03/07/2015 00:00	2.142	Coleraine	2015	0	161	24.24	64	13	28	298734.1	427602
1658	1032	1032 - 1373 - 1981	13/04/2012 00:00	22/09/2012 00:00	2.142	Coleraine	2012	0	162	11.82	43	18	15	295578.8	412495
1659	1033	1033 - 768 - 2338	07/11/2014 00:00	26/09/2015 00:00	2.142	Coleraine	2014	1	323	25.15	402	67	0	305721.8	424182.1
1660	1034	1034 - 2225 - 16	20/10/2011 00:00	01/03/2012 00:00	2.142	Coleraine	2011	0	133	4.04	29	33	22	304810.2	429215.2
1661	1034	1034 - 1547 - 946	14/11/2013 00:00	11/04/2014 00:00	2.142	Coleraine	2013	0	148	12.19	53	27	57	304810.2	429215.2
1662	1035	1035 - 61 - 2011	01/08/2008 00:00	23/01/2009 00:00	2.142	Coleraine	2008	1	175	6.02	201	46	1	296249.2	436667
1663	1036	1036 - 1337 - 2125	12/12/2013 00:00	24/04/2014 00:00	2.142	Coleraine	2013	1	133	12.19	325	56	46	305460.1	419771.6
1664	1036	1036 - 553 - 1588	05/12/2014 00:00	18/06/2015 00:00	9.273	Coleraine	2014	1	195	25.15	292	63	5	305460.1	419771.6
1665	1037	1037 - 1100 - 963	10/11/2011 00:00	11/06/2012 00:00	2.142	Coleraine	2011	0	214	10.23	67	17	5	288957.2	439366.6
1666	1038	1038 - 2997 - 2233	27/11/2008 00:00	25/07/2009 00:00	9.273	Coleraine	2008	0	240	6.02	56	6	0	299442.3	433909.4
1667	1039	1039 - 2268 - 81	21/02/2013 00:00	01/11/2013 00:00	9.273	Coleraine	2013	1	253	12.19	272	79	1	308928.9	419780.4
1668	1039	1039 - 1685 - 1952	16/01/2015 00:00	22/05/2015 00:00	2.142	Coleraine	2015	1	126	24.39	313	78	7	308928.9	419780.4
1669	1040	1040 - 505 - 2531	05/08/2008 00:00	29/01/2009 00:00	9.273	Coleraine	2008	1	177	6.71	534	127	0	291181.6	439641.5
1670	1040	1040 - 595 - 2612	06/05/2011 00:00	30/03/2012 00:00	9.273	Coleraine	2011	1	329	10.23	573	97	0	291181.6	439641.5
1671	1041	1041 - 82 - 128	01/10/2012 00:00	02/05/2013 00:00	9.273	Coleraine	2012	1	213	7.69	86	20	24	303394.9	420101.1
1672	1041	1041 - 1468 - 147	14/02/2015 00:00	02/07/2015 00:00	9.273	Coleraine	2015	1	138	24.39	112	24	26	303394.9	420101.1
1673	1042	1042 - 1837 - 1556	17/05/2011 00:00	18/02/2012 00:00	2.142	Coleraine	2011	0	277	12.69	27	87	95	297516.8	413879.1
1674	1042	1042 - 1837 - 1556	17/05/2011 00:00	18/02/2012 00:00	62.54	Coleraine	2011	0	277	12.69	27	87	95	297516.8	413879.1
1675	1043	1043 - 568 - 614	06/02/2009 00:00	07/08/2009 00:00	1.14	Coleraine	2009	0	182	10.65	54	12	0	302405.2	417526.8
1676	1044	1044 - 2015 - 1345	18/12/2014 00:00	15/10/2015 00:00	2.142	Coleraine	2014	1	301	25.15	543	33	0	302055.5	428745
1677	1045	1045 - 315 - 2383	03/11/2011 00:00	27/04/2012 00:00	2.142	Coleraine	2011	0	176	9.03	88	40	62	294791.9	419196.4
1678	1045	1045 - 2033 - 1974	19/02/2015 00:00	22/08/2015 00:00	2.142	Coleraine	2015	0	184	16.87	80	42	11	294791.9	419196.4
1679	1046	1046 - 3346 - 55	31/01/2013 00:00	01/08/2013 00:00	2.142	Coleraine	2013	0	182	10.55	314	256	272	301262.9	429482
1680	1046	1046 - 974 - 2283	09/09/2014 00:00	26/02/2015 00:00	9.273	Coleraine	2014	0	170	17.53	323	183	187	301262.9	429482
1681	1047	1047 - 1316 - 1370	12/10/2012 00:00	16/02/2013 00:00	2.142	Coleraine	2012	0	127	7.69	68	2	28	303796.8	420609
1682	1047	1047 - 2355 - 2668	21/11/2014 00:00	30/10/2015 00:00	9.273	Coleraine	2014	0	343	25.15	43	4	24	303796.8	420609
1683	1048	1048 - 2773 - 1021	25/09/2008 00:00	12/02/2009 00:00	2.142	Coleraine	2008	1	140	6.71	269	44	1	291465.5	434636.6
1684	1049	1049 - 3029 - 1594	28/02/2013 00:00	18/07/2013 00:00	2.142	Coleraine	2013	0	140	12.19	36	15	9	307359.6	425182.5
1685	1049	1049 - 1633 - 1848	15/08/2014 00:00	21/03/2015 00:00	2.142	Coleraine	2014	0	218	25.15	34	17	15	307359.6	425182.5
1686	1050	1050 - 1149 - 1115	11/04/2013 00:00	13/03/2014 00:00	9.273	Coleraine	2013	1	336	5.33	711	166	8	294190.7	412933.6
1687	1050	1050 - 1149 - 1115	11/04/2013 00:00	13/03/2014 00:00	2.142	Coleraine	2013	1	336	5.33	711	166	8	294190.7	412933.6
1688	1051	1051 - 589 - 2258	06/04/2012 00:00	25/10/2012 00:00	15.14	Coleraine	2012	1	202	7.2	220	41	0	290340.3	438210
1689	1052	1052 - 1093 - 1745	10/10/2014 00:00	20/02/2015 00:00	41.142	Coleraine	2014	1	133	25.15	99	24	0	307995.3	427806
1690	1052	1052 - 1093 - 1745	10/10/2014 00:00	20/02/2015 00:00	2.142	Coleraine	2014	1	133	25.15	99	24	0	307995.3	427806
1691	1053	1053 - 1654 - 1648	15/10/2015 00:00	19/02/2016 00:00	5.14	Coleraine	2015	1	127	9.77	185	61	0	289635.1	436980.9
1692	1054	1054 - 1323 - 2202	12/11/2009 00:00	25/03/2010 00:00	9.273	Coleraine	2009	1	133	13.77	280	67	0	292091.9	424209.9
1693	1054	1054 - 408 - 563	04/09/2015 00:00	07/01/2016 00:00	2.142	Coleraine	2015	1	125	16.87	325	120	0	292091.9	424209.9
1694	1055	1055 - 1108 - 1383	10/12/2009 00:00	16/04/2010 00:00	5.14	Coleraine	2009	0	127	17.54	214	219	121	300070.9	427753.2
1695	1055	1055 - 1238 - 1582	12/02/2004 00:00	18/06/2004 00:00	5.14	Coleraine	2004	0	127	17.12	368	67	0	300070.9	427753.2
1696	1056	1056 - 2354 - 946	21/11/2013 00:00	11/04/2014 00:00	5.14	Coleraine	2013	0	141	12.26	63	39	27	294067.6	425232.8
1697	1057	1057 - 823 - 2726	08/05/2015 00:00	31/10/2015 00:00	2.142	Coleraine	2015	0	176	24.24	69	24	0	293899.6	428180.1
1698	1058	1058 - 715 - 906	07/05/2015 00:00	10/10/2015 00:00	2.142	Coleraine	2015	1	156	24.39	123	27	1	308847	422405.6
1699	1059	1059 - 1931 - 1920	18/03/2009 00:00	22/01/2010 00:00	8.14	Coleraine	2009	0	310	13.77	257	255	366	294930.5	421781.1
1700	1059	1059 - 1066 - 2042	10/07/2012 00:00	23/05/2013 00:00	5.14	Coleraine	2012	0	317	15.82	215	103	69	294930.5	421781.1
1701	1059	1059 - 1226 - 2037	11/12/2014 00:00	23/04/2015 00:00	9.273	Coleraine	2014	0	133	6.49	251	71	74	294930.5	421781.1
1702	1059	1059 - 1226 - 2037	11/12/2014 00:00	23/04/2015 00:00	2.142	Coleraine	2014	0	133	6.49	251	71	74	294930.5	421781.1
1703	1059	1059 - 1226 - 2037	11/12/2014 00:00	23/04/2015 00:00	1.14	Coleraine	2014	0	133	6.49	251	71	74	294930.5	421781.1
1704	1060	1060 - 1931 - 2665	18/03/2009 00:00	30/10/2009 00:00	16.273	Coleraine	2009	0	226	17.54	345	34	1	299739.4	428890.9
1705	1060	1060 - 1424 - 2546	13/10/2010 00:00	29/04/2011 00:00	2.142	Coleraine	2010	0	198	11.39	310	49	2	299739.4	428890.9
1706	1061	1061 - 729 - 2110	07/07/2011 00:00	24/02/2012 00:00	2.142	Coleraine	2011	0	232	13.66	34	16	0	296414.4	429358
1707	1062	1062 - 2806 - 137	26/01/2012 00:00	02/06/2012 00:00	2.142	Coleraine	2012	0	128	15	76	8	0	296569.1	430526.3
1708	1063	1063 - 1145 - 341	11/04/2008 00:00	04/09/2008 00:00	16.273	Coleraine	2008	0	146	4.73	50	0	0	297689.1	414182.8
1709	1064	1064 - 548 - 1382	05/12/2008 00:00	16/04/2009 00:00	201.273	Coleraine	2008	1	132	6.02	394	69	0	298975.9	432966.2
1710	1064	1064 - 548 - 1382	05/12/2008 00:00	16/04/2009 00:00	9.273	Coleraine	2008	1	132	6.02	394	69	0	298975.9	432966.2
1711	1064	1064 - 1414 - 1548	13/09/2012 00:00	18/01/2013 00:00	2.142	Coleraine	2012	1	127	15	489	41	1	298975.9	432966.2
1712	1064	1064 - 1494 - 738	14/05/2013 00:00	09/01/2014 00:00	4.14	Coleraine	2013	1	240	10.55	405	196	1	298975.9	432966.2
1713	1064	1064 - 2894 - 24	26/11/2009 00:00	01/04/2010 00:00	2.142	Coleraine	2009	1	126	17.54	531	54	0	298975.9	432966.2
1714	1064	1064 - 1083 - 1191	10/09/2015 00:00	14/01/2016 00:00	2.142	Coleraine	2015	1	126	24.24	474	77	0	298975.9	432966.2
1715	1065	1065 - 3114 - 1679	28/11/2008 00:00	19/06/2009 00:00	2.142	Coleraine	2008	1	203	6.71	172	41	0	291556.8	434704.2
1716	1066	1066 - 2615 - 1600	24/03/2011 00:00	18/08/2011 00:00	2.142	Coleraine	2011	0	147	10.23	176	39	33	290036.8	441077.6
1717	1067	1067 - 2355 - 42	21/11/2014 00:00	01/06/2015 00:00	2.142	Coleraine	2014	0	192	25.15	75	32	9	306049.5	431670.6
1718	1068	1068 - 2865 - 928	26/08/2009 00:00	11/02/2010 00:00	201.273	Coleraine	2009	0	169	10.65	76	30	16	301970.6	430872.5
1719	1069	1069 - 1343 - 2225	13/01/2009 00:00	25/06/2009 00:00	2.142	Coleraine	2009	1	163	17.54	474	61	1	293207.1	436707
1720	1070	1070 - 25 - 1343	01/04/2010 00:00	15/10/2010 00:00	2.142	Coleraine	2010	1	197	11.44	88	29	0	302453.8	427019.5
1721	1070	1070 - 1584 - 1689	15/03/2012 00:00	19/07/2012 00:00	2.142	Coleraine	2012	1	126	7.69	83	38	0	302453.8	427019.5
1722	1070	1070 - 657 - 2292	06/11/2014 00:00	26/03/2015 00:00	2.142	Coleraine	2014	1	140	25.15	114	6	0	302453.8	427019.5
1723	1071	1071 - 2978 - 553	27/09/2011 00:00	06/12/2012 00:00	2.142	Coleraine	2011	1	436	10.23	443	40	0	291151.1	437798.2
1724	1071	1071 - 2978 - 553	27/09/2011 00:00	06/12/2012 00:00	154.142	Coleraine	2011	1	436	10.23	443	40	0	291151.1	437798.2
1725	1072	1072 - 2651 - 2638	24/07/2008 00:00	30/07/2009 00:00	2.142	Coleraine	2008	1	371	7.05	334	58	1	307750.5	426763.7
1726	1072	1072 - 1093 - 683	10/10/2014 00:00	08/05/2015 00:00	2.142	Coleraine	2014	1	210	25.15	330	75	0	307750.5	426763.7
1727	1073	1073 - 2906 - 1872	27/01/2012 00:00	21/06/2012 00:00	2.142	Coleraine	2012	1	146	15.82	640	38	5	292150.7	421864.5
1728	1073	1073 - 2906 - 1872	27/01/2012 00:00	21/06/2012 00:00	9.273	Coleraine	2012	1	146	15.82	640	38	5	292150.7	421864.5
1729	1073	1073 - 1327 - 1476	12/11/2014 00:00	17/03/2016 00:00	1.14	Coleraine	2014	1	491	6.49	642	76	5	292150.7	421864.5
1730	1073	1073 - 1327 - 1476	12/11/2014 00:00	17/03/2016 00:00	2.142	Coleraine	2014	1	491	6.49	642	76	5	292150.7	421864.5
1731	1074	1074 - 1065 - 1759	10/07/2010 00:00	20/04/2012 00:00	2.142	Coleraine	2010	1	650	11.39	247	35	0	299964.8	438670.5
1732	1074	1074 - 1065 - 1759	10/07/2010 00:00	20/04/2012 00:00	4.14	Coleraine	2010	1	650	11.39	247	35	0	299964.8	438670.5
1733	1074	1074 - 3328 - 1823	30/11/2012 00:00	20/12/2014 00:00	2.142	Coleraine	2012	1	750	15	269	65	31	299964.8	438670.5
1734	1075	1075 - 3328 - 637	30/11/2012 00:00	07/11/2013 00:00	2.142	Coleraine	2012	1	342	15.82	65	14	1	301758.6	424132.2
1735	1076	1076 - 2382 - 1072	22/02/2013 00:00	12/09/2013 00:00	16.273	Coleraine	2013	0	202	12.26	37	1	0	293489.3	422012
1736	1077	1077 - 553 - 884	05/12/2014 00:00	10/07/2015 00:00	2.142	Coleraine	2014	1	217	17.53	204	53	4	299464.6	434791.4
1737	1078	1078 - 3249 - 1197	30/03/2013 00:00	14/02/2014 00:00	2.142	Coleraine	2013	1	321	10.55	162	0	0	292156.3	429924.4
1738	1079	1079 - 408 - 1923	04/09/2015 00:00	22/01/2016 00:00	2.142	Coleraine	2015	0	140	24.39	53	8	6	306705.1	425710.7
1739	1080	1080 - 1831 - 171	17/04/2015 00:00	02/10/2015 00:00	9.273	Coleraine	2015	1	168	15.04	197	40	19	292209	416559.3
1740	1081	1081 - 194 - 2251	02/10/2014 00:00	25/09/2015 00:00	2.142	Coleraine	2014	0	358	25.15	65	38	28	303398	429161.7
1741	1082	1082 - 3356 - 896	31/03/2011 00:00	10/09/2011 00:00	2.142	Coleraine	2011	0	163	13.66	98	28	30	298344.8	439649.1
1742	1082	1082 - 2735 - 2259	25/04/2013 00:00	25/10/2013 00:00	2.142	Coleraine	2013	0	183	10.55	123	34	0	298344.8	439649.1
1743	1083	1083 - 920 - 1894	09/03/2012 00:00	21/09/2012 00:00	2.142	Coleraine	2012	1	196	15	224	88	0	298163.4	434649.3
1744	1083	1083 - 2355 - 2292	21/11/2014 00:00	26/03/2015 00:00	2.142	Coleraine	2014	1	125	17.53	284	51	2	298163.4	434649.3
1745	1084	1084 - 2709 - 1616	25/01/2013 00:00	18/10/2013 00:00	2.142	Coleraine	2013	0	266	10.55	165	33	0	291739.1	429442
1746	1084	1084 - 3348 - 617	31/01/2015 00:00	07/08/2015 00:00	2.142	Coleraine	2015	0	188	24.24	133	14	0	291739.1	429442
1747	1085	1085 - 453 - 1705	05/02/2009 00:00	19/09/2009 00:00	2.142	Coleraine	2009	0	226	4.73	30	67	90	296898.9	413548.5
1748	1086	1086 - 2015 - 683	18/12/2014 00:00	08/05/2015 00:00	16.273	Coleraine	2014	0	141	9.04	77	30	3	293367.1	417466.9
1749	1087	1087 - 2715 - 560	25/02/2010 00:00	07/01/2011 00:00	9.273	Coleraine	2010	1	316	11.39	218	78	8	293495.1	428050.4
1750	1088	1088 - 1647 - 1505	15/10/2008 00:00	17/07/2009 00:00	16.273	Coleraine	2008	1	275	8.57	270	48	1	291718.7	424015.6
1751	1088	1088 - 1663 - 1352	15/11/2012 00:00	15/11/2013 00:00	16.273	Coleraine	2012	1	365	15.82	299	54	1	291718.7	424015.6
1752	1088	1088 - 1663 - 1352	15/11/2012 00:00	15/11/2013 00:00	9.273	Coleraine	2012	1	365	15.82	299	54	1	291718.7	424015.6
1753	1089	1089 - 3114 - 1845	28/11/2008 00:00	21/03/2009 00:00	2.142	Coleraine	2008	1	113	7.05	1014	96	30	303253.6	429121.7
1754	1089	1089 - 538 - 912	05/11/2010 00:00	10/11/2011 00:00	201.273	Coleraine	2010	1	370	11.44	1102	102	2	303253.6	429121.7
1755	1089	1089 - 597 - 2292	06/05/2014 00:00	26/03/2015 00:00	9.273	Coleraine	2014	1	324	25.15	1248	179	10	303253.6	429121.7
1756	1089	1089 - 597 - 2292	06/05/2014 00:00	26/03/2015 00:00	201.273	Coleraine	2014	1	324	25.15	1248	179	10	303253.6	429121.7
1757	1089	1089 - 597 - 2292	06/05/2014 00:00	26/03/2015 00:00	2.142	Coleraine	2014	1	324	25.15	1248	179	10	303253.6	429121.7
1758	1089	1089 - 597 - 2292	06/05/2014 00:00	26/03/2015 00:00	16.273	Coleraine	2014	1	324	25.15	1248	179	10	303253.6	429121.7
1759	1089	1089 - 84 - 1025	01/10/2015 00:00	12/02/2016 00:00	2.142	Coleraine	2015	1	134	24.39	1383	182	43	303253.6	429121.7
1760	1090	1090 - 1254 - 2709	12/03/2010 00:00	31/07/2010 00:00	9.273	Coleraine	2010	1	141	8.13	289	58	1	290354.7	437749.6
1761	1091	1091 - 1547 - 2376	14/11/2013 00:00	27/03/2014 00:00	2.142	Coleraine	2013	1	133	10.55	359	47	1	298245.4	437040.5
1762	1092	1092 - 229 - 519	03/02/2011 00:00	06/08/2011 00:00	2.142	Coleraine	2011	1	184	4.04	260	95	11	306900.4	422943.7
1763	1092	1092 - 1415 - 427	13/09/2013 00:00	05/07/2014 00:00	9.273	Coleraine	2013	1	295	12.19	274	33	0	306900.4	422943.7
1764	1093	1093 - 20 - 511	01/03/2013 00:00	06/07/2013 00:00	420.273	Coleraine	2013	1	127	12.19	78	13	0	308546.9	420616.1
1765	1093	1093 - 20 - 511	01/03/2013 00:00	06/07/2013 00:00	9.273	Coleraine	2013	1	127	12.19	78	13	0	308546.9	420616.1
1766	1094	1094 - 673 - 1129	07/01/2010 00:00	13/05/2010 00:00	2.142	Coleraine	2010	0	126	11.44	29	1	1	308055.7	429672.8
1767	1095	1095 - 1888 - 240	17/10/2014 00:00	03/07/2015 00:00	2.142	Coleraine	2014	1	259	17.53	468	51	1	299101.2	434271
1768	1096	1096 - 1448 - 1136	13/12/2013 00:00	13/06/2014 00:00	2.142	Coleraine	2013	0	182	12.19	27	17	1	306886.7	426203.8
1769	1096	1096 - 3320 - 130	30/10/2014 00:00	02/05/2015 00:00	42.142	Coleraine	2014	0	184	25.15	22	16	0	306886.7	426203.8
1770	1097	1097 - 1986 - 590	18/09/2009 00:00	07/05/2010 00:00	9.273	Coleraine	2009	1	231	17.54	57	5	0	295867.2	428580.1
1771	1098	1098 - 277 - 1353	03/07/2014 00:00	15/11/2014 00:00	2.142	Coleraine	2014	0	135	17.53	49	2	0	295824.6	432953.2
1772	1099	1099 - 2129 - 1219	19/12/2009 00:00	14/05/2010 00:00	9.273	Coleraine	2009	0	146	17.54	84	18	6	291115	429089.5
1773	1100	1100 - 1680 - 1188	16/01/2009 00:00	14/01/2010 00:00	23.142	Coleraine	2009	0	363	17.54	298	113	91	300070.5	430835.8
1774	1100	1100 - 1436 - 2292	13/11/2014 00:00	26/03/2015 00:00	44.142	Coleraine	2014	0	133	17.53	139	71	54	300070.5	430835.8
1775	1101	1101 - 1562 - 1949	15/01/2009 00:00	22/05/2009 00:00	2.142	Coleraine	2009	1	127	17.54	148	53	41	300635.1	431673
1776	1102	1102 - 1466 - 1594	14/02/2013 00:00	18/07/2013 00:00	2.1035	Coleraine	2013	1	154	12.26	281	94	0	300294.5	420412.5
1777	1102	1102 - 1466 - 1594	14/02/2013 00:00	18/07/2013 00:00	9.273	Coleraine	2013	1	154	12.26	281	94	0	300294.5	420412.5
1778	1103	1103 - 584 - 1595	06/03/2014 00:00	18/07/2014 00:00	9.273	Coleraine	2014	1	134	25.15	143	38	1	305197.9	419492.4
1779	1103	1103 - 2916 - 884	27/02/2015 00:00	10/07/2015 00:00	9.273	Coleraine	2015	1	133	24.39	164	21	0	305197.9	419492.4
1780	1104	1104 - 2522 - 1404	23/05/2013 00:00	16/06/2014 00:00	5.14	Coleraine	2013	0	389	5.33	91	11	11	293617.8	415974.4
1781	1105	1105 - 783 - 1129	08/01/2010 00:00	13/05/2010 00:00	9.273	Coleraine	2010	0	125	11.39	59	0	0	292682.2	433485.8
1782	1106	1106 - 1547 - 1572	14/11/2013 00:00	18/04/2014 00:00	2.142	Coleraine	2013	0	155	12.26	59	26	31	291611.7	421747.5
1783	1107	1107 - 113 - 683	02/01/2015 00:00	08/05/2015 00:00	44.142	Coleraine	2015	1	126	16.87	85	17	19	299012.9	423782.9
1784	1108	1108 - 823 - 2251	08/05/2015 00:00	25/09/2015 00:00	2.142	Coleraine	2015	0	140	16.87	51	4	20	294039.7	423615.2
1785	1109	1109 - 369 - 1168	04/05/2012 00:00	13/10/2012 00:00	9.273	Coleraine	2012	1	162	15.82	131	39	5	292143.9	419574
1786	1110	1110 - 3001 - 1543	27/11/2014 00:00	17/12/2015 00:00	2.142	Coleraine	2014	0	385	9.04	52	43	29	298097.1	412239.6
1787	1110	1110 - 3001 - 1543	27/11/2014 00:00	17/12/2015 00:00	9.273	Coleraine	2014	0	385	9.04	52	43	29	298097.1	412239.6
1788	1111	1111 - 2313 - 2732	21/07/2011 00:00	31/12/2011 00:00	14.14	Coleraine	2011	0	163	9.03	97	91	27	299371.5	420699
1789	1112	1112 - 2906 - 39	27/01/2012 00:00	01/06/2012 00:00	2.142	Coleraine	2012	0	126	11.82	119	46	34	292721	416866
1790	1112	1112 - 3243 - 964	30/01/2015 00:00	11/06/2015 00:00	9.273	Coleraine	2015	0	132	15.04	92	45	12	292721	416866
1791	1113	1113 - 258 - 621	03/05/2012 00:00	07/09/2012 00:00	9.273	Coleraine	2012	1	127	15	119	37	1	293412.9	431690.3
1792	1114	1114 - 3179 - 24	29/07/2009 00:00	01/04/2010 00:00	56.14	Coleraine	2009	0	246	10.65	112	139	135	299062.9	424644.3
1793	1114	1114 - 3179 - 24	29/07/2009 00:00	01/04/2010 00:00	201.273	Coleraine	2009	0	246	10.65	112	139	135	299062.9	424644.3
1794	1115	1115 - 1561 - 2232	15/01/2008 00:00	25/07/2008 00:00	2.142	Coleraine	2008	0	192	7.05	119	72	52	304226.7	428559.1
1795	1115	1115 - 1871 - 1970	17/09/2008 00:00	22/08/2009 00:00	2.142	Coleraine	2008	0	339	7.05	126	46	59	304226.7	428559.1
1796	1115	1115 - 573 - 292	06/02/2015 00:00	04/02/2016 00:00	2.142	Coleraine	2015	0	363	24.39	86	68	37	304226.7	428559.1
1797	1116	1116 - 2476 - 1672	22/12/2011 00:00	19/05/2012 00:00	6.263	Coleraine	2011	0	149	13.66	61	237	188	301224.9	432349.2
1798	1117	1117 - 3299 - 835	30/08/2013 00:00	10/01/2014 00:00	297.263	Coleraine	2013	1	133	11.2	269	41	0	292967	434660.9
1799	1117	1117 - 3089 - 740	28/08/2015 00:00	09/01/2016 00:00	2.142	Coleraine	2015	1	134	9.77	265	62	3	292967	434660.9
1800	1118	1118 - 3304 - 2123	30/09/2008 00:00	24/04/2009 00:00	17.142	Coleraine	2008	0	206	6.02	124	163	128	294140	425151.2
1801	1118	1118 - 1222 - 1383	11/12/2009 00:00	16/04/2010 00:00	5.14	Coleraine	2009	0	126	17.54	155	208	182	294140	425151.2
1802	1118	1118 - 137 - 80	02/04/2012 00:00	01/11/2012 00:00	1.14	Coleraine	2012	0	213	15	16	83	150	294140	425151.2
1803	1118	1118 - 1849 - 1363	17/06/2014 00:00	16/01/2015 00:00	1.14	Coleraine	2014	0	213	17.53	9	109	195	294140	425151.2
1804	1118	1118 - 137 - 80	02/04/2012 00:00	01/11/2012 00:00	2.142	Coleraine	2012	0	213	15	16	83	150	294140	425151.2
1805	1118	1118 - 1849 - 1363	17/06/2014 00:00	16/01/2015 00:00	2.142	Coleraine	2014	0	213	17.53	9	109	195	294140	425151.2
1806	1118	1118 - 165 - 637	02/07/2013 00:00	07/11/2013 00:00	2.142	Coleraine	2013	0	128	10.55	3	71	148	294140	425151.2
1807	1118	1118 - 137 - 80	02/04/2012 00:00	01/11/2012 00:00	2.142	Coleraine	2012	0	213	15	16	83	150	294140	425151.2
1808	1118	1118 - 1849 - 1363	17/06/2014 00:00	16/01/2015 00:00	2.142	Coleraine	2014	0	213	17.53	9	109	195	294140	425151.2
1809	1118	1118 - 137 - 80	02/04/2012 00:00	01/11/2012 00:00	10.14	Coleraine	2012	0	213	15	16	83	150	294140	425151.2
1810	1118	1118 - 1849 - 1363	17/06/2014 00:00	16/01/2015 00:00	10.14	Coleraine	2014	0	213	17.53	9	109	195	294140	425151.2
1811	1118	1118 - 137 - 80	02/04/2012 00:00	01/11/2012 00:00	5.14	Coleraine	2012	0	213	15	16	83	150	294140	425151.2
1812	1118	1118 - 1849 - 1363	17/06/2014 00:00	16/01/2015 00:00	5.14	Coleraine	2014	0	213	17.53	9	109	195	294140	425151.2
1813	1119	1119 - 2557 - 670	23/09/2009 00:00	08/04/2010 00:00	23.142	Coleraine	2009	0	197	4.73	185	196	151	298812.7	412346.3
1814	1119	1119 - 2158 - 448	20/03/2012 00:00	05/10/2012 00:00	2.142	Coleraine	2012	0	199	11.82	192	264	186	298812.7	412346.3
1815	1119	1119 - 881 - 739	08/11/2013 00:00	09/01/2015 00:00	2.142	Coleraine	2013	0	427	5.33	190	293	297	298812.7	412346.3
1816	1119	1119 - 881 - 739	08/11/2013 00:00	09/01/2015 00:00	9.273	Coleraine	2013	0	427	5.33	190	293	297	298812.7	412346.3
1817	1120	1120 - 203 - 1934	02/11/2012 00:00	22/03/2013 00:00	11.145	Coleraine	2012	0	140	11.82	71	0	0	293543.6	415663.2
1818	1121	1121 - 1064 - 1173	10/07/2009 00:00	13/11/2009 00:00	16.273	Coleraine	2009	1	126	13.77	175	32	1	293527.7	422873.3
1819	1121	1121 - 2152 - 253	20/02/2015 00:00	03/09/2015 00:00	2.142	Coleraine	2015	1	195	16.87	278	68	1	293527.7	422873.3
1820	1121	1121 - 2152 - 253	20/02/2015 00:00	03/09/2015 00:00	44.142	Coleraine	2015	1	195	16.87	278	68	1	293527.7	422873.3
1821	1122	1122 - 2129 - 1320	19/12/2009 00:00	15/07/2010 00:00	2.142	Coleraine	2009	0	208	13.77	74	36	4	292156.6	422514.8
1822	1122	1122 - 2129 - 1320	19/12/2009 00:00	15/07/2010 00:00	1.14	Coleraine	2009	0	208	13.77	74	36	4	292156.6	422514.8
1823	1122	1122 - 675 - 954	07/01/2012 00:00	11/05/2012 00:00	9.273	Coleraine	2012	0	125	15.82	108	12	14	292156.6	422514.8
1824	1122	1122 - 438 - 2037	04/12/2014 00:00	23/04/2015 00:00	2.142	Coleraine	2014	0	140	6.49	87	15	18	292156.6	422514.8
1825	1122	1122 - 84 - 1107	01/10/2015 00:00	13/02/2016 00:00	2.142	Coleraine	2015	0	135	16.87	111	20	16	292156.6	422514.8
1826	1123	1123 - 792 - 1229	08/02/2013 00:00	14/06/2013 00:00	2.142	Coleraine	2013	0	126	12.26	24	7	1	297082.9	418819.9
1827	1124	1124 - 1924 - 1871	18/02/2011 00:00	21/06/2011 00:00	2.142	Coleraine	2011	0	123	9.03	3	0	0	293470	419085.7
1828	1125	1125 - 2828 - 1566	26/03/2015 00:00	18/03/2016 00:00	11.145	Coleraine	2015	0	358	16.87	17	16	16	295263.4	421793.2
1829	1126	1126 - 2119 - 2189	19/11/2010 00:00	25/01/2013 00:00	22.142	Coleraine	2010	1	798	11.39	219	25	0	296157.5	433490.6
1830	1126	1126 - 2119 - 2189	19/11/2010 00:00	25/01/2013 00:00	2.142	Coleraine	2010	1	798	11.39	219	25	0	296157.5	433490.6
1831	1126	1126 - 2551 - 1847	23/08/2013 00:00	21/03/2014 00:00	2.142	Coleraine	2013	1	210	10.55	218	55	0	296157.5	433490.6
1832	1126	1126 - 2789 - 1116	25/10/2014 00:00	13/03/2015 00:00	2.142	Coleraine	2014	1	139	17.53	232	42	0	296157.5	433490.6
1833	1127	1127 - 338 - 1535	04/02/2011 00:00	17/11/2011 00:00	2.142	Coleraine	2011	1	286	13.66	241	43	15	298546.2	434517
1834	1128	1128 - 3396 - 1032	31/10/2014 00:00	12/03/2015 00:00	2.142	Coleraine	2014	1	132	17.53	124	119	41	297564.4	434536.6
1835	1128	1128 - 2197 - 1093	20/07/2015 00:00	12/12/2015 00:00	2.142	Coleraine	2015	1	145	24.24	111	3	0	297564.4	434536.6
1836	1129	1129 - 3030 - 1060	28/02/2014 00:00	12/07/2014 00:00	9.273	Coleraine	2014	0	134	25.15	60	32	27	305900.7	421047.7
1837	1130	1130 - 1363 - 53	13/03/2009 00:00	01/08/2009 00:00	2.142	Coleraine	2009	1	141	17.54	207	19	0	292228.5	429933.7
1838	1130	1130 - 1663 - 1846	15/11/2012 00:00	21/03/2013 00:00	9.273	Coleraine	2012	1	126	15	305	37	0	292228.5	429933.7
1839	1130	1130 - 458 - 964	05/02/2015 00:00	11/06/2015 00:00	9.273	Coleraine	2015	1	126	24.24	297	29	0	292228.5	429933.7
1840	1130	1130 - 1663 - 1846	15/11/2012 00:00	21/03/2013 00:00	2.142	Coleraine	2012	1	126	15	305	37	0	292228.5	429933.7
1841	1130	1130 - 458 - 964	05/02/2015 00:00	11/06/2015 00:00	2.142	Coleraine	2015	1	126	24.24	297	29	0	292228.5	429933.7
1842	1131	1131 - 25 - 343	01/04/2010 00:00	04/09/2010 00:00	6.263	Coleraine	2010	1	156	11.44	141	10	142	305927.4	422127.8
1843	1131	1131 - 2270 - 2151	21/02/2015 00:00	24/07/2015 00:00	2.142	Coleraine	2015	1	153	24.39	231	84	6	305927.4	422127.8
1844	1132	1132 - 2267 - 688	21/02/2012 00:00	08/06/2012 00:00	2.142	Coleraine	2012	0	108	11.82	10	88	51	297326.6	409658.4
1845	1133	1133 - 3163 - 1566	29/05/2015 00:00	18/03/2016 00:00	2.142	Coleraine	2015	1	294	15.04	131	58	33	295545.7	418371.6
1846	1134	1134 - 654 - 1384	06/11/2010 00:00	16/04/2011 00:00	16.273	Coleraine	2010	1	161	11.44	76	10	1	294165.8	421808.9
1847	1135	1135 - 425 - 2322	04/11/2011 00:00	26/07/2012 00:00	2.142	Coleraine	2011	0	265	13.66	45	46	48	298686.6	430046.1
1848	1136	1136 - 2152 - 240	20/02/2015 00:00	03/07/2015 00:00	2.142	Coleraine	2015	1	133	15.04	318	48	36	300423.4	409040.8
1849	1137	1137 - 113 - 1508	02/01/2015 00:00	17/07/2015 00:00	2.142	Coleraine	2015	0	196	24.39	47	11	21	303185.6	426994
1850	1138	1138 - 191 - 297	02/10/2009 00:00	04/03/2010 00:00	16.273	Coleraine	2009	1	153	13.77	59	36	6	295040.9	420724.2
1851	1138	1138 - 500 - 866	05/07/2012 00:00	10/05/2013 00:00	9.273	Coleraine	2012	1	309	15.82	138	30	12	295040.9	420724.2
1852	1138	1138 - 500 - 866	05/07/2012 00:00	10/05/2013 00:00	1.14	Coleraine	2012	1	309	15.82	138	30	12	295040.9	420724.2
1853	1139	1139 - 2118 - 1506	19/11/2009 00:00	17/07/2010 00:00	2.142	Coleraine	2009	1	240	10.65	87	14	0	305929.8	425173.3
1854	1139	1139 - 1943 - 1092	18/04/2014 00:00	12/12/2014 00:00	2.142	Coleraine	2014	1	238	25.15	112	17	1	305929.8	425173.3
1855	1140	1140 - 3038 - 55	28/03/2013 00:00	01/08/2013 00:00	2.142	Coleraine	2013	0	126	12.19	59	43	1	304122	421460.6
1856	1141	1141 - 2587 - 510	23/12/2011 00:00	06/07/2012 00:00	9.273	Coleraine	2011	0	196	12.69	9	8	0	293841.5	418694.5
1857	1142	1142 - 1436 - 520	13/11/2014 00:00	06/08/2015 00:00	2.142	Coleraine	2014	0	266	25.15	30	5	3	307279.3	427628.4
1858	1143	1143 - 2423 - 2597	22/07/2010 00:00	29/11/2010 00:00	2.142	Coleraine	2010	0	130	11.44	76	2	41	304974.4	423553.1
1859	1144	1144 - 406 - 388	04/09/2010 00:00	05/03/2011 00:00	2.142	Coleraine	2010	0	182	5.91	58	26	3	298092.8	412458
1860	1145	1145 - 2203 - 2679	20/08/2010 00:00	30/12/2010 00:00	2.142	Coleraine	2010	1	132	11.39	342	75	2	297349.9	431082.3
1861	1145	1145 - 508 - 1872	05/08/2011 00:00	21/06/2012 00:00	2.142	Coleraine	2011	1	321	13.66	344	86	17	297349.9	431082.3
1862	1145	1145 - 2374 - 1080	22/01/2015 00:00	12/10/2015 00:00	2.142	Coleraine	2015	1	263	24.24	357	82	14	297349.9	431082.3
1863	1146	1146 - 2894 - 1695	26/11/2009 00:00	19/08/2010 00:00	9.273	Coleraine	2009	0	266	17.54	119	28	44	300148	426948.5
1864	1146	1146 - 1003 - 2185	09/12/2014 00:00	24/12/2015 00:00	4.14	Coleraine	2014	0	380	17.53	198	147	140	300148	426948.5
1865	1146	1146 - 1003 - 2185	09/12/2014 00:00	24/12/2015 00:00	2.142	Coleraine	2014	0	380	17.53	198	147	140	300148	426948.5
1866	1146	1146 - 1003 - 2185	09/12/2014 00:00	24/12/2015 00:00	16.273	Coleraine	2014	0	380	17.53	198	147	140	300148	426948.5
1867	1147	1147 - 925 - 2140	09/04/2009 00:00	24/06/2010 00:00	420.273	Coleraine	2009	1	441	10.65	372	78	2	302840.8	429286.2
1868	1147	1147 - 925 - 2140	09/04/2009 00:00	24/06/2010 00:00	201.273	Coleraine	2009	1	441	10.65	372	78	2	302840.8	429286.2
1869	1147	1147 - 1183 - 109	11/08/2011 00:00	02/03/2012 00:00	2.142	Coleraine	2011	1	204	4.04	366	82	20	302840.8	429286.2
1870	1147	1147 - 1183 - 109	11/08/2011 00:00	02/03/2012 00:00	201.273	Coleraine	2011	1	204	4.04	366	82	20	302840.8	429286.2
1871	1147	1147 - 2031 - 2488	19/02/2013 00:00	28/06/2013 00:00	201.273	Coleraine	2013	1	129	12.19	353	70	8	302840.8	429286.2
1872	1148	1148 - 2569 - 772	23/10/2013 00:00	09/05/2014 00:00	2.142	Coleraine	2013	0	198	5.33	221	51	3	297120.7	413148.9
1873	1148	1148 - 3109 - 1483	28/10/2014 00:00	17/04/2015 00:00	2.142	Coleraine	2014	0	171	9.04	210	41	0	297120.7	413148.9
1874	1149	1149 - 1736 - 649	16/07/2010 00:00	08/01/2011 00:00	9.273	Coleraine	2010	0	176	11.39	70	16	2	295701.7	427793.2
1875	1150	1150 - 625 - 281	06/08/2013 00:00	04/01/2014 00:00	9.273	Coleraine	2013	0	151	10.55	23	21	24	295852.7	425852.2
1876	1151	1151 - 676 - 1039	07/01/2013 00:00	12/04/2013 00:00	9.273	Coleraine	2013	0	95	11.2	62	15	0	288928.2	438021.6
1877	1152	1152 - 657 - 1656	06/11/2014 00:00	19/03/2015 00:00	2.142	Coleraine	2014	0	133	25.15	16	17	0	306300.7	427775.1
1878	1153	1153 - 2599 - 2400	24/01/2014 00:00	27/06/2014 00:00	10.14	Coleraine	2014	0	154	25.15	27	23	0	309339	426435.4
1879	1154	1154 - 1791 - 2215	16/12/2013 00:00	25/04/2014 00:00	2.142	Coleraine	2013	1	130	10.55	310	74	0	300521.6	433641.4
1880	1154	1154 - 2237 - 505	20/11/2014 00:00	06/06/2015 00:00	2.142	Coleraine	2014	1	198	17.53	312	49	0	300521.6	433641.4
1881	1155	1155 - 453 - 968	05/02/2009 00:00	11/07/2009 00:00	2.142	Coleraine	2009	1	156	17.54	356	11	4	296489.9	435060.3
1882	1155	1155 - 2254 - 1585	21/01/2010 00:00	18/06/2010 00:00	2.142	Coleraine	2010	1	148	11.39	361	55	1	296489.9	435060.3
1883	1155	1155 - 229 - 1167	03/02/2011 00:00	13/10/2011 00:00	2.142	Coleraine	2011	1	252	13.66	352	30	10	296489.9	435060.3
1884	1156	1156 - 93 - 1131	01/11/2012 00:00	13/05/2013 00:00	2.142	Coleraine	2012	1	193	15.82	118	26	0	296012.7	418704.2
1885	1157	1157 - 1000 - 591	09/12/2010 00:00	07/05/2011 00:00	9.273	Coleraine	2010	1	149	8.13	311	52	0	291418.8	432257.1
1886	1157	1157 - 552 - 1482	05/12/2013 00:00	17/04/2014 00:00	9.273	Coleraine	2013	1	133	11.2	337	68	0	291418.8	432257.1
1887	1158	1158 - 1463 - 550	14/02/2008 00:00	06/12/2008 00:00	16.273	Coleraine	2008	0	296	8.57	60	23	0	295483.1	421760.6
1888	1159	1159 - 668 - 2416	06/12/2014 00:00	27/08/2015 00:00	9.273	Coleraine	2014	1	264	25.15	340	37	0	303068	422077
1889	1160	1160 - 446 - 865	05/01/2012 00:00	10/05/2012 00:00	2.142	Coleraine	2012	1	126	15.82	278	48	1	299265.7	420846.2
1890	1161	1161 - 955 - 1632	09/07/2015 00:00	18/12/2015 00:00	16.273	Coleraine	2015	1	162	24.24	70	27	28	299691.8	428892.7
1891	1162	1162 - 880 - 1760	08/11/2012 00:00	20/04/2013 00:00	2.142	Coleraine	2012	0	163	7.69	53	16	19	304756.2	423857.7
1892	1162	1162 - 1226 - 1245	11/12/2014 00:00	14/08/2015 00:00	2.142	Coleraine	2014	0	246	25.15	47	34	40	304756.2	423857.7
1893	1163	1163 - 2161 - 2236	20/03/2015 00:00	25/07/2015 00:00	2.142	Coleraine	2015	0	127	24.39	31	15	0	302519.6	422323.3
1894	1164	1164 - 3114 - 211	28/11/2008 00:00	03/04/2009 00:00	2.142	Coleraine	2008	1	126	6.02	139	30	1	292208.2	430686.5
1895	1164	1164 - 2242 - 2122	20/12/2007 00:00	24/04/2008 00:00	2.142	Coleraine	2007	1	126	5.42	129	34	0	292208.2	430686.5
1896	1164	1164 - 2566 - 1563	23/10/2009 00:00	18/03/2010 00:00	9.273	Coleraine	2009	1	146	17.54	163	31	0	292208.2	430686.5
1897	1164	1164 - 573 - 2151	06/02/2015 00:00	24/07/2015 00:00	2.142	Coleraine	2015	1	168	24.24	168	52	14	292208.2	430686.5
1898	1165	1165 - 1110 - 2298	10/12/2011 00:00	26/04/2012 00:00	2.142	Coleraine	2011	0	138	13.66	110	73	75	299436.1	428799.5
1899	1165	1165 - 2033 - 2726	19/02/2015 00:00	31/10/2015 00:00	2.142	Coleraine	2015	0	254	24.24	95	30	37	299436.1	428799.5
1900	1166	1166 - 3320 - 1656	30/10/2014 00:00	19/03/2015 00:00	2.142	Coleraine	2014	1	140	25.15	292	45	0	302915.7	428244.5
1901	1167	1167 - 3261 - 932	30/04/2015 00:00	11/02/2016 00:00	42.142	Coleraine	2015	1	287	9.77	115	20	3	290733.3	438719
1902	1168	1168 - 1447 - 2384	13/12/2012 00:00	27/04/2013 00:00	2.142	Coleraine	2012	0	135	15	67	40	69	297684.1	432248.7
1903	1169	1169 - 3029 - 969	28/02/2013 00:00	11/07/2013 00:00	9.273	Coleraine	2013	1	133	12.19	126	5	0	306156.5	419097.3
1904	1170	1170 - 782 - 1218	08/01/2009 00:00	14/05/2009 00:00	2.142	Coleraine	2009	1	126	9.23	155	22	0	292038.4	434704.9
1905	1171	1171 - 1100 - 1376	10/11/2011 00:00	16/03/2012 00:00	2.142	Coleraine	2011	1	127	13.66	367	93	1	295039.2	430388.9
1906	1171	1171 - 438 - 1282	04/12/2014 00:00	15/01/2016 00:00	2.142	Coleraine	2014	1	407	17.53	372	76	0	295039.2	430388.9
1907	1171	1171 - 438 - 1282	04/12/2014 00:00	15/01/2016 00:00	44.142	Coleraine	2014	1	407	17.53	372	76	0	295039.2	430388.9
1908	1172	1172 - 787 - 1413	08/01/2015 00:00	16/07/2015 00:00	2.142	Coleraine	2015	0	189	24.39	43	11	0	305011.2	423811
1909	1173	1173 - 2796 - 244	25/11/2011 00:00	03/08/2012 00:00	2.142	Coleraine	2011	1	252	13.66	63	16	0	296529.8	431716
1910	1174	1174 - 622 - 1189	06/08/2010 00:00	14/01/2011 00:00	2.142	Coleraine	2010	0	161	11.44	108	22	6	308877.8	424414.6
1911	1175	1175 - 110 - 679	02/01/2009 00:00	08/05/2009 00:00	9.273	Coleraine	2009	1	126	17.54	587	16	34	296728	438943.5
1912	1175	1175 - 2005 - 2298	18/11/2011 00:00	26/04/2012 00:00	2.142	Coleraine	2011	1	160	13.66	577	69	3	296728	438943.5
1913	1175	1175 - 1567 - 2451	15/01/2015 00:00	28/01/2016 00:00	9.273	Coleraine	2015	1	378	24.24	889	83	2	296728	438943.5
1914	1175	1175 - 1567 - 2451	15/01/2015 00:00	28/01/2016 00:00	2.142	Coleraine	2015	1	378	24.24	889	83	2	296728	438943.5
1915	1176	1176 - 349 - 2026	04/03/2011 00:00	23/03/2012 00:00	2.142	Coleraine	2011	1	385	13.66	262	32	2	297958.8	432428.3
1916	1177	1177 - 3114 - 1679	28/11/2008 00:00	19/06/2009 00:00	16.273	Coleraine	2008	0	203	8.57	42	0	0	293860.2	423087.7
1917	1178	1178 - 2238 - 27	20/11/2015 00:00	01/04/2016 00:00	2.142	Coleraine	2015	1	133	24.24	227	23	0	293973.2	427738.9
1918	1179	1179 - 194 - 2059	02/10/2014 00:00	23/07/2015 00:00	42.142	Coleraine	2014	0	294	6.49	124	154	121	299804	425204.8
1919	1180	1180 - 2101 - 105	19/09/2014 00:00	02/02/2015 00:00	2.142	Coleraine	2014	1	136	25.15	184	31	0	307546.9	427812
1920	1181	1181 - 2509 - 459	23/04/2009 00:00	05/12/2009 00:00	9.273	Coleraine	2009	0	226	10.65	30	18	0	308647.8	421903.4
1921	1181	1181 - 194 - 571	02/10/2014 00:00	07/02/2015 00:00	2.142	Coleraine	2014	0	128	25.15	64	24	6	308647.8	421903.4
1922	1182	1182 - 2551 - 95	23/08/2013 00:00	02/01/2014 00:00	9.273	Coleraine	2013	1	132	12.26	113	35	0	302190.7	424429
1923	1183	1183 - 1112 - 1483	10/12/2013 00:00	17/04/2015 00:00	2.142	Coleraine	2013	1	493	10.55	295	109	0	298944.5	436760.4
1924	1183	1183 - 1112 - 1483	10/12/2013 00:00	17/04/2015 00:00	9.273	Coleraine	2013	1	493	10.55	295	109	0	298944.5	436760.4
1925	1184	1184 - 2138 - 1320	20/01/2010 00:00	15/07/2010 00:00	2.142	Coleraine	2010	0	176	11.44	47	6	4	295074	421403.2
1926	1185	1185 - 434 - 2545	04/12/2009 00:00	29/04/2010 00:00	2.142	Coleraine	2009	0	146	9.23	40	9	19	290958.6	437026.3
1927	1186	1186 - 2813 - 249	26/02/2009 00:00	03/09/2009 00:00	2.142	Coleraine	2009	1	189	17.54	332	100	8	301785.9	430446.2
1928	1186	1186 - 1847 - 662	17/06/2011 00:00	08/03/2012 00:00	2.142	Coleraine	2011	1	265	13.66	372	42	13	301785.9	430446.2
1929	1187	1187 - 573 - 1413	06/02/2015 00:00	16/07/2015 00:00	42.142	Coleraine	2015	0	160	24.39	24	4	10	307447.7	429967.7
1930	1188	1188 - 1362 - 52	13/03/2008 00:00	01/08/2008 00:00	1.14	Coleraine	2008	1	141	7.05	225	37	2	310693.1	418760.9
1931	1189	1189 - 3255 - 1526	30/04/2009 00:00	17/10/2009 00:00	2.142	Coleraine	2009	0	170	17.54	135	0	0	293616.3	437292.8
1932	1190	1190 - 147 - 904	02/05/2013 00:00	10/10/2013 00:00	2.142	Coleraine	2013	1	161	10.55	166	20	0	290299.3	427705.1
1933	1190	1190 - 139 - 2725	02/04/2014 00:00	31/10/2014 00:00	9.273	Coleraine	2014	1	212	17.53	200	22	2	290299.3	427705.1
1934	1191	1191 - 2742 - 352	25/05/2012 00:00	04/10/2012 00:00	4.14	Coleraine	2012	1	132	7.69	101	37	0	307403.9	423256.1
1935	1191	1191 - 249 - 799	03/04/2014 00:00	09/08/2014 00:00	9.273	Coleraine	2014	1	128	25.15	117	27	1	307403.9	423256.1
1936	1192	1192 - 684 - 2279	07/02/2008 00:00	26/02/2009 00:00	16.273	Coleraine	2008	1	385	8.57	157	86	118	295338.9	420640.5
1937	1192	1192 - 2888 - 1665	26/10/2012 00:00	19/04/2013 00:00	11.145	Coleraine	2012	1	175	15.82	76	57	40	295338.9	420640.5
1938	1193	1193 - 2670 - 840	24/09/2010 00:00	10/02/2011 00:00	2.142	Coleraine	2010	1	139	11.39	155	11	0	296764.6	431038.8
1939	1193	1193 - 1874 - 398	17/09/2011 00:00	05/04/2012 00:00	2.142	Coleraine	2011	1	201	13.66	168	40	0	296764.6	431038.8
1940	1193	1193 - 1204 - 1596	11/10/2014 00:00	18/07/2015 00:00	2.142	Coleraine	2014	1	280	17.53	160	54	0	296764.6	431038.8
1941	1194	1194 - 1567 - 1952	15/01/2015 00:00	22/05/2015 00:00	2.142	Coleraine	2015	1	127	24.39	454	163	1	303639.8	422924.8
1942	1195	1195 - 1567 - 1952	15/01/2015 00:00	22/05/2015 00:00	2.142	Coleraine	2015	1	127	16.87	309	66	2	297774.1	425111.2
1943	1196	1196 - 1296 - 1189	12/08/2010 00:00	14/01/2011 00:00	2.142	Coleraine	2010	0	155	11.39	234	58	0	299585.1	434181.6
1944	1196	1196 - 327 - 773	03/12/2014 00:00	09/05/2015 00:00	2.142	Coleraine	2014	0	157	17.53	209	57	0	299585.1	434181.6
1945	1197	1197 - 2784 - 303	25/10/2008 00:00	04/04/2009 00:00	2.142	Coleraine	2008	0	161	4.73	56	45	47	295612.8	415831.6
1946	1198	1198 - 1323 - 2124	12/11/2009 00:00	24/04/2010 00:00	2.142	Coleraine	2009	1	163	13.77	155	27	1	293365.7	422616.3
1947	1198	1198 - 1323 - 2124	12/11/2009 00:00	24/04/2010 00:00	42.142	Coleraine	2009	1	163	13.77	155	27	1	293365.7	422616.3
1948	1198	1198 - 154 - 1628	02/06/2010 00:00	18/12/2010 00:00	42.142	Coleraine	2010	1	199	11.44	188	5	0	293365.7	422616.3
1949	1198	1198 - 154 - 1628	02/06/2010 00:00	18/12/2010 00:00	2.142	Coleraine	2010	1	199	11.44	188	5	0	293365.7	422616.3
1950	1198	1198 - 11 - 703	01/02/2013 00:00	08/08/2013 00:00	2.142	Coleraine	2013	1	188	12.26	238	73	0	293365.7	422616.3
1951	1198	1198 - 1831 - 919	17/04/2015 00:00	10/12/2015 00:00	2.142	Coleraine	2015	1	237	16.87	234	44	0	293365.7	422616.3
1952	1199	1199 - 2674 - 2284	24/09/2015 00:00	26/02/2016 00:00	42.142	Coleraine	2015	0	155	16.87	46	0	0	301114.3	422914.3
1953	1200	1200 - 1431 - 1950	13/11/2008 00:00	22/05/2010 00:00	201.273	Coleraine	2008	1	555	6.02	152	4	0	300637.7	432864.8
1954	1200	1200 - 1431 - 1950	13/11/2008 00:00	22/05/2010 00:00	2.142	Coleraine	2008	1	555	6.02	152	4	0	300637.7	432864.8
1955	1200	1200 - 1431 - 1950	13/11/2008 00:00	22/05/2010 00:00	9.273	Coleraine	2008	1	555	6.02	152	4	0	300637.7	432864.8
1956	1201	1201 - 663 - 2212	06/12/2008 00:00	25/04/2009 00:00	2.142	Coleraine	2008	0	140	8.57	70	10	5	292255.6	421037.7
1957	1202	1202 - 1253 - 1090	12/03/2009 00:00	12/12/2009 00:00	2.142	Coleraine	2009	1	275	17.54	354	66	3	302063.7	427036.8
1958	1202	1202 - 2255 - 2493	21/01/2011 00:00	28/07/2011 00:00	2.142	Coleraine	2011	1	188	13.66	372	48	0	302063.7	427036.8
1959	1202	1202 - 1150 - 1823	11/04/2014 00:00	20/12/2014 00:00	9.273	Coleraine	2014	1	253	17.53	352	91	2	302063.7	427036.8
1960	1202	1202 - 1710 - 563	16/04/2015 00:00	07/01/2016 00:00	2.142	Coleraine	2015	1	266	24.24	368	100	1	302063.7	427036.8
1961	1203	1203 - 2202 - 2588	20/08/2009 00:00	29/10/2010 00:00	109.142	Coleraine	2009	1	435	17.54	386	55	0	294860.2	434186.9
1962	1203	1203 - 2202 - 2588	20/08/2009 00:00	29/10/2010 00:00	2.142	Coleraine	2009	1	435	17.54	386	55	0	294860.2	434186.9
1963	1203	1203 - 2202 - 2588	20/08/2009 00:00	29/10/2010 00:00	100.142	Coleraine	2009	1	435	17.54	386	55	0	294860.2	434186.9
1964	1203	1203 - 2175 - 1121	20/05/2011 00:00	13/04/2012 00:00	2.142	Coleraine	2011	1	329	13.66	428	124	12	294860.2	434186.9
1965	1203	1203 - 986 - 1223	09/10/2014 00:00	14/05/2015 00:00	2.142	Coleraine	2014	1	217	17.53	391	76	1	294860.2	434186.9
1966	1204	1204 - 2476 - 609	22/12/2011 00:00	07/07/2012 00:00	2.142	Coleraine	2011	0	198	13.66	22	0	1	297130.1	438993
1967	1205	1205 - 1603 - 2088	15/05/2012 00:00	23/11/2012 00:00	201.273	Coleraine	2012	1	192	7.69	354	68	3	302159.2	431740.9
1968	1205	1205 - 1952 - 813	18/05/2015 00:00	09/10/2015 00:00	2.142	Coleraine	2015	1	144	24.39	346	97	0	302159.2	431740.9
1969	1206	1206 - 3040 - 171	28/03/2015 00:00	02/10/2015 00:00	42.142	Coleraine	2015	1	188	16.87	133	54	0	301976.5	422952.1
1970	1207	1207 - 1672 - 2298	15/12/2011 00:00	26/04/2012 00:00	6.263	Coleraine	2011	0	133	12.69	89	1	0	300342.1	415751
1971	1208	1208 - 1309 - 1639	12/09/2014 00:00	19/01/2015 00:00	9.273	Coleraine	2014	1	129	25.15	180	37	0	303399.5	419186.3
1972	1209	1209 - 1010 - 2383	10/01/2012 00:00	27/04/2012 00:00	2.142	Coleraine	2012	0	108	15	92	76	73	297396.1	436652.1
1973	1209	1209 - 3119 - 214	28/11/2014 00:00	03/04/2015 00:00	2.142	Coleraine	2014	0	126	17.53	105	24	23	297396.1	436652.1
1974	1210	1210 - 2110 - 2299	19/10/2012 00:00	26/04/2013 00:00	2.142	Coleraine	2012	0	189	15	92	24	10	300134.3	436529.2
1975	1211	1211 - 757 - 937	07/10/2010 00:00	11/03/2011 00:00	9.273	Coleraine	2010	0	155	5.91	32	18	11	296598	409887.7
1976	1212	1212 - 3039 - 2725	28/03/2014 00:00	31/10/2014 00:00	2.142	Coleraine	2014	1	217	6.49	687	50	1	295921.7	426140
1977	1213	1213 - 1939 - 989	18/04/2008 00:00	11/10/2008 00:00	16.273	Coleraine	2008	1	176	8.57	188	20	6	294815.1	424025
1978	1213	1213 - 912 - 622	09/02/2012 00:00	07/09/2013 00:00	2.142	Coleraine	2012	1	576	15.82	237	46	1	294815.1	424025
1979	1214	1214 - 666 - 1527	06/12/2012 00:00	17/10/2013 00:00	2.142	Coleraine	2012	1	315	7.69	299	87	0	302726.7	423446.2
1980	1214	1214 - 2133 - 2621	19/12/2014 00:00	30/04/2015 00:00	2.142	Coleraine	2014	1	132	25.15	312	107	0	302726.7	423446.2
1981	1215	1215 - 572 - 2489	06/02/2014 00:00	28/06/2014 00:00	2.142	Coleraine	2014	0	142	25.15	68	10	0	306698.2	425044.6
1982	1216	1216 - 1996 - 426	18/10/2012 00:00	05/07/2013 00:00	2.142	Coleraine	2012	1	260	7.69	279	74	0	303312.4	422266.7
1983	1216	1216 - 552 - 545	05/12/2013 00:00	06/11/2015 00:00	9.273	Coleraine	2013	1	701	12.19	334	115	3	303312.4	422266.7
1984	1216	1216 - 552 - 545	05/12/2013 00:00	06/11/2015 00:00	2.142	Coleraine	2013	1	701	12.19	334	115	3	303312.4	422266.7
1985	1216	1216 - 552 - 545	05/12/2013 00:00	06/11/2015 00:00	4.14	Coleraine	2013	1	701	12.19	334	115	3	303312.4	422266.7
1986	1217	1217 - 2407 - 168	22/05/2009 00:00	02/10/2009 00:00	9.273	Coleraine	2009	0	133	13.77	20	2	0	304988.2	422901.2
1987	1218	1218 - 1680 - 2573	16/01/2009 00:00	29/08/2009 00:00	9.273	Coleraine	2009	0	225	17.54	92	14	5	297948.1	436595.4
1988	1218	1218 - 1680 - 2573	16/01/2009 00:00	29/08/2009 00:00	201.273	Coleraine	2009	0	225	17.54	92	14	5	297948.1	436595.4
1989	1219	1219 - 2441 - 115	22/09/2008 00:00	02/04/2009 00:00	2.142	Coleraine	2008	0	192	6.71	279	25	0	290764.7	440751.9
1990	1219	1219 - 2441 - 115	22/09/2008 00:00	02/04/2009 00:00	9.273	Coleraine	2008	0	192	6.71	279	25	0	290764.7	440751.9
1991	1220	1220 - 1584 - 244	15/03/2012 00:00	03/08/2012 00:00	9.273	Coleraine	2012	1	141	15	76	23	5	292964.3	434634.9
1992	1221	1221 - 1109 - 2051	10/12/2010 00:00	23/06/2011 00:00	2.142	Coleraine	2010	1	195	11.44	440	124	0	302616.1	427275.6
1993	1221	1221 - 1802 - 307	17/01/2014 00:00	04/04/2015 00:00	2.142	Coleraine	2014	1	442	25.15	418	129	1	302616.1	427275.6
1994	1222	1222 - 994 - 2169	09/11/2012 00:00	24/10/2013 00:00	1.14	Coleraine	2012	1	349	11.82	386	41	0	294509.1	412527
1995	1223	1223 - 881 - 857	08/11/2013 00:00	10/04/2014 00:00	1.14	Coleraine	2013	1	153	11.2	173	48	6	291523.2	435304.6
1996	1224	1224 - 2787 - 1294	25/10/2012 00:00	15/03/2013 00:00	2.142	Coleraine	2012	1	141	7.69	296	44	1	308930	422519.2
1997	1224	1224 - 1338 - 2316	12/12/2014 00:00	26/06/2015 00:00	2.142	Coleraine	2014	1	196	25.15	329	57	0	308930	422519.2
1998	1225	1225 - 1490 - 916	14/05/2009 00:00	10/12/2009 00:00	2.142	Coleraine	2009	0	210	10.65	89	14	0	303025.9	422398
1999	1225	1225 - 3223 - 305	29/11/2012 00:00	04/04/2013 00:00	2.142	Coleraine	2012	0	126	7.69	105	41	53	303025.9	422398
[truncated: 9,472 more rows]
