# Supplementary material for: Mycobacterium bovis Population Structure in Cattle and Local Badgers: Co-Localisation and Variation by Farm Type
Source: Pathogens. 2020 Jul 21;9(7):592. doi: 10.3390/pathogens9070592 (PMC7400278; doi:10.3390/pathogens9070592)
Supplement: Supplementary file 1 [file pathogens-09-00592-s001.zip › Supplementary Data 2.csv]

	Row	Year_collected	DVO	Unique_Badger_Id	MLVA	x_jittered	y_jittered
1	1	2008	Armagh	96	2.142	298246.064191677	338544.607768792
2	2	2008	Newtownards	97	1.14	336413.260401153	357507.294821612
3	3	2008	Armagh	98	7.14	285582.400956988	337742.556411951
4	4	2008	Newry	100	6.263	320221.503931336	342101.032436658
5	5	2008	Coleraine	101	9.273	281268.900996601	411503.305223771
6	6	2008	Newtownards	99	1.14	336181.376625024	355088.029113424
7	7	2008	Newry	102	6.263	320126.726512088	342104.354443902
8	8	2008	Newtownards	103	1.14	349281.412258657	362417.772045112
9	9	2008	Newtownards	104	1.14	344913.989469856	368843.538566458
10	10	2008	Newtownards	105	6.263	335141.149066746	352233.068742036
11	11	2008	Ballymena	106	6.263	301338.171235218	435279.991509742
12	12	2008	Newtownards	107	1.14	330510.80507389	352904.853424112
13	13	2008	Omagh	108	2.142	241454.428209213	360845.539182682
14	14	2009	Newry	109	6.263	326358.492248475	344824.935364771
15	15	2009	Omagh	110	7.14	246535.809839688	369972.471754315
16	16	2009	Dungannon	111	2.142	270673.359160606	370744.909048392
17	17	2009	Newtownards	112	1.14	342606.69650356	365051.212269463
18	18	2009	Armagh	114	73.14	292296.190514656	346420.814952243
19	19	2009	Armagh	113	4.14	291109.435754011	346778.325930049
20	20	2009	Newtownards	115	6.263	329674.426172706	350935.99603906
21	21	2010	Coleraine	118	2.142	287684.711458479	398743.753941111
22	22	2010	Newry	116	1.14	327887.099191852	342340.865587272
23	23	2010	Newtownards	117	1.14	348274.514062603	362267.863808922
24	24	2010	Newtownards	121	1.14	345099.815900365	368743.282871875
25	25	2010	Newtownards	123	6.263	336033.343751009	337349.766529992
26	26	2010	Enniskillen	124	2.142	219795.905227446	355247.385396499
27	27	2010	Newtownards	126	4.14	354963.071091335	349508.354226395
28	28	2010	Dungannon	127	2.142	271653.064869902	370698.736741299
29	29	2010	Larne	129	2.142	338026.155865748	407204.282108534
30	30	2010	Armagh	125	1.14	310262.040809643	354250.547029345
31	31	2010	Newtownards	130	6.263	322408.975035714	356936.875552122
32	32	2010	Coleraine	132	2.142	287771.48616795	416285.491496597
33	33	2010	Enniskillen	133	5.14	213851.698046684	350650.768844372
34	34	2010	Newtownards	119	4.14	357323.299424497	349271.467534786
35	35	2010	Newtownards	122	211.14	357285.590442031	350202.532009166
36	36	2011	Armagh	134	3.975	289266.70538817	343789.772262132
37	37	2011	Newtownards	135	1.14	334394.311104677	364906.339441102
38	38	2011	Newry	136	122.263	323886.581259924	352193.407828851
39	39	2011	Newtownards	138	1.14	329956.963981006	350923.735800826
40	40	2011	Ballymena	137	9.273	309578.339249165	409080.68892439
41	41	2011	Coleraine	139	9.273	291197.979078687	424698.070332626
42	42	2011	Enniskillen	142	5.14	231866.361417415	346870.63584409
43	43	2011	Newtownards	140	1.14	343072.879936751	372294.953672585
44	44	2011	Coleraine	141	2.142	299211.427764982	435048.496033656
45	45	2011	Coleraine	143	2.142	285012.925842131	410119.920305505
46	46	2011	Dungannon	144	2.142	246858.554276884	348010.779412573
47	47	2011	Newtownards	146	1.14	329659.459933015	364434.200686736
48	48	2011	Newry	147	6.263	319833.008928984	335372.4290964
49	49	2011	Omagh	148	49.14	242231.558637414	375765.232969021
50	50	2011	Newtownards	150	1.14	344443.306362691	367755.899147016
51	51	2011	Dungannon	149	4.14	284722.858115879	352854.252533746
52	52	2011	Dungannon	151	4.14	278286.800785001	353203.192453636
53	53	2011	Omagh	152	7.14	229389.840536832	354633.954751161
54	54	2012	Enniskillen	153	2.142	240308.852878279	340828.724911476
55	55	2012	Enniskillen	154	2.142	237231.992702036	334872.274347458
56	56	2012	Newry	155	122.263	324566.832900956	352553.826246043
57	57	2012	Omagh	156	1.14	253731.062570615	373733.308434548
58	58	2012	Omagh	157	1.14	242941.657502301	379804.175233175
59	59	2012	Dungannon	158	2.142	283442.626803491	375694.899858494
60	60	2012	Newry	159	4.14	304873.883716943	319960.322266414
61	61	2012	Dungannon	160	2.142	247915.339455616	349532.372118887
62	62	2012	Newtownards	161	1.14	347996.096040692	356324.547261762
63	63	2012	Armagh	162	4.14	291768.420182371	344988.68314532
64	64	2012	Newtownards	163	1.14	347467.255047778	356524.865521042
65	65	2012	Armagh	164	4.14	296869.054659832	347811.792524282
66	66	2012	Newry	167	269.14	305111.937153989	336176.322181206
67	67	2012	Derry	168	23.142	270583.876201911	411687.082609513
68	68	2012	Newtownards	165	1.14	340452.328839796	355448.622402919
69	69	2012	Omagh	169	1.14	256884.285806085	377740.873016731
70	70	2012	Newry	166	4.14	314094.714615106	326611.882388891
71	71	2012	Armagh	170	4.14	286756.083054642	350963.509816206
72	72	2012	Newtownards	171	13.14	352692.901890651	339615.781495986
73	73	2012	Enniskillen	172	5.14	232917.050166929	347095.493326638
74	74	2012	Newtownards	173	1.14	339381.327971189	360020.560080462
75	75	2012	Newtownards	174	4.14	353545.574396892	343368.878871604
76	76	2012	Dungannon	176	2.142	269976.276515143	368854.725707469
77	77	2012	Ballymena	179	9.273	303617.855994433	416338.665780011
78	78	2012	Newry	178	4.14	315580.909254843	347143.932937518
79	79	2012	Enniskillen	177	2.142	236905.589981193	344055.333812558
80	80	2012	Enniskillen	181	5.14	227527.287808282	341121.817738093
81	81	2012	Omagh	182	1.14	251231.831780748	375986.177141566
82	82	2012	Omagh	185	7.14	241777.888860967	368318.033333434
83	83	2012	Dungannon	180	2.142	263595.570977943	361083.042365746
84	84	2012	Newry	183	3.14	297680.04218236	318624.750839721
85	85	2012	Dungannon	187	2.142	266496.127463693	359949.156691065
86	86	2012	Newtownards	175	3.14	322453.152563731	360560.100115961
87	87	2013	Enniskillen	188	2.142	227298.632203878	328592.320153277
88	88	2013	Omagh	189	1.14	246632.120663795	386581.350424699
89	89	2013	Coleraine	190	2.142	291676.173453861	430038.518474819
90	90	2013	Ballymena	191	2.1035	313071.583590593	407677.300040258
91	91	2013	Coleraine	192	2.142	302949.845305133	422508.125570382
92	92	2013	Larne	194	2.142	340166.934210606	395890.708714712
93	93	2013	Enniskillen	195	2.142	237388.694140972	331958.166769494
94	94	2013	Dungannon	197	2.142	246545.413142297	346960.607438559
95	95	2013	Dungannon	198	5.14	261422.151735566	353292.055704216
96	96	2013	Enniskillen	199	5.14	230966.987870537	348020.072810921
97	97	2013	Newtownards	200	1.14	349882.174309295	355749.749196954
98	98	2013	Newtownards	201	4.14	355485.674436576	341932.250904347
99	99	2013	Newry	204	6.263	327844.638208101	340987.256079811
100	100	2013	Newtownards	202	14.14	355457.132943692	341496.121153461
101	101	2013	Omagh	203	387.142	257398.919381716	375359.291401923
102	102	2013	Coleraine	196	2.142	287201.436020757	378579.569606101
103	103	2013	Newry	205	6.263	318013.772385567	332849.808141518
104	104	2013	Newtownards	206	1.14	342717.396845439	376470.111312233
105	105	2013	Newtownards	207	1.14	340457.596046398	374423.477727184
106	106	2013	Enniskillen	193	107.14	226588.562181842	345346.468005634
107	107	2013	Armagh	208	1.14	301228.954040757	343096.358233412
108	108	2013	Omagh	210	2.142	262037.230579613	367026.908221827
109	109	2013	Armagh	211	4.14	293978.149537489	354103.239699517
110	110	2013	Armagh	212	4.14	292461.481490606	348407.724664905
111	111	2013	Dungannon	213	2.142	272311.974502466	360347.62970044
112	112	2012	Newtownards	184	1.14	335755.746074516	367198.771066785
113	113	2012	Dungannon	186	7.14	274806.65710103	365513.813664387
114	114	2013	Coleraine	214	2.142	288530.092695105	416464.190261826
115	115	2013	Newtownards	215	1.14	344690.802483246	358403.981866562
116	116	2013	Newtownards	216	4.14	337449.317797491	338905.215085645
117	117	2013	Coleraine	218	2.142	272938.205594635	399972.123030234
118	118	2013	Dungannon	217	4.14	276174.442888552	349363.512680475
119	119	2013	Omagh	219	7.14	235853.470174377	364448.370961381
120	120	2013	Dungannon	220	2.142	270086.19279	363060.419570302
121	121	2013	Ballymena	221	9.273	313536.059629355	405838.551507002
122	122	2014	Newry	223	4.14	326029.769358504	334539.781860204
123	123	2014	Newry	224	6.263	322888.069436396	343485.694576948
124	124	2014	Newtownards	226	1.14	339562.813102284	373271.358298438
125	125	2014	Newry	225	297.263	322010.528885621	340255.991360905
126	126	2014	Coleraine	229	2.142	301423.732635246	431247.296026594
127	127	2014	Armagh	227	1.14	298862.165390303	336237.965878843
128	128	2014	Newtownards	228	1.14	362106.431516045	360669.176083945
129	129	2014	Newtownards	230	10.14	341953.498318344	357160.729294219
130	130	2014	Dungannon	231	2.142	255178.27378664	360949.650049231
131	131	2014	Newtownards	233	1.14	343677.50117738	376747.752674589
132	132	2014	Newry	234	3.14	298941.505174371	322444.077326441
133	133	2014	Newtownards	236	1.14	345374.569942593	382821.763970749
134	134	2014	Armagh	232	4.14	299720.653657449	352187.072482946
135	135	2014	Omagh	237	49.14	231334.939128588	386041.641287338
136	136	2014	Omagh	238	103.142	229854.421162019	358702.008367879
137	137	2014	Armagh	241	4.14	291947.736786664	351988.509242279
138	138	2014	Larne	242	2.142	313055.46878394	392171.474544501
139	139	2014	Newtownards	235	1.14	339509.542945159	362474.980555122
140	140	2014	Dungannon	239	103.142	286965.265510419	361930.693788451
141	141	2014	Dungannon	240	2.142	291462.306084919	368998.029203081
142	142	2014	Dungannon	243	2.142	272464.255061334	360252.627023797
143	143	2014	Newry	244	6.263	309478.341038647	333414.012075498
144	144	2014	Enniskillen	245	27.14	200839.36397929	361004.203498247
145	145	2014	Newtownards	246	1.14	336962.813607408	360378.430269698
146	146	2014	Newtownards	247	4.14	353410.50585143	340832.450495214
147	147	2014	Ballymena	249	2.142	303577.864263602	405073.995518827
148	148	2014	Enniskillen	250	2.142	212189.4418847	352151.11351106
149	149	2014	Newry	251	997.12	322209.62226258	333050.211156461
150	150	2014	Newtownards	252	13.14	351506.034552711	339346.036190992
151	151	2014	Newtownards	248	4.14	353078.136598057	344710.563949269
152	152	2014	Newry	254	6.263	318762.589156541	341211.385043034
153	153	2014	Enniskillen	255	2.142	238244.857896974	331319.475190324
154	154	2014	Newry	256	997.12	315721.242082771	342032.739809647
155	155	2014	Newtownards	257	1.14	350417.530971799	354286.083082136
156	156	2014	Newry	258	4.14	326265.953567778	334867.427651754
157	157	2014	Omagh	260	7.14	249461.651437674	366328.500657827
158	158	2014	Newry	262	6.263	314802.509641773	328039.702275077
159	159	2014	Dungannon	264	2.142	285032.996714343	369975.10905469
160	160	2014	Armagh	266	4.14	286384.748207374	346269.465008529
161	161	2014	Newtownards	267	1.14	346244.336882307	356542.003101785
162	162	2014	Ballymena	268	2.142	297956.407338284	406268.133168145
163	163	2014	Coleraine	261	2.142	280644.952535332	401327.477312459
164	164	2014	Newry	263	997.12	319158.225641635	332542.818948119
165	165	2015	Coleraine	269	2.142	287372.751218023	425951.524030973
166	166	2014	Dungannon	253	4.14	276542.436575445	350543.83070867
167	167	2014	Newry	259	6.263	326619.54742086	339143.506809921
168	168	2015	Newtownards	271	3.14	323489.835833064	358743.66863736
169	169	2015	Coleraine	272	2.142	308671.219682353	421767.305070104
170	170	2015	Dungannon	273	2.142	270539.289903353	365668.66108963
171	171	2015	Dungannon	274	2.142	273980.977377689	360347.77479802
172	172	2015	Armagh	275	4.14	301272.822026404	353437.171454981
173	173	2015	Newtownards	276	1.14	339264.393836695	361940.907980939
174	174	2015	Coleraine	277	2.142	287471.192443385	418881.130676679
175	175	2015	Newtownards	278	1.14	336455.696425558	364086.791343487
176	176	2015	Newry	279	6.263	329772.600296617	343458.653002879
177	177	2015	Larne	270	4.14	336006.384349918	385680.040849643
178	178	2015	Newtownards	280	266.263	336708.583722913	353962.587046016
179	179	2015	Dungannon	281	1.14	269973.074411389	374713.340647637
180	180	2015	Newtownards	282	10.14	342435.571699978	349767.394355895
181	181	2015	Coleraine	283	9.273	304872.863857001	418721.256781198
182	182	2015	Newtownards	284	6.263	334326.126550785	353907.474285107
183	183	2015	Newry	285	4.14	324331.761000257	339379.349708466
184	184	2015	Newtownards	287	4.14	355001.063515268	336856.80310746
185	185	2015	Coleraine	288	2.142	307929.64304634	427220.488423757
186	186	2015	Ballymena	290	2.142	296900.009569204	405925.980966993
187	187	2015	Newtownards	291	4.14	335952.477841217	342397.32831929
188	188	2015	Dungannon	292	2.142	267359.077930757	361441.830994264
189	189	2015	Newry	293	122.263	324796.003266729	352364.962688822
190	190	2015	Newry	294	3.14	321814.76051691	354412.023815997
191	191	2015	Dungannon	296	1.14	269040.422108539	373386.460670801
192	192	2015	Newtownards	297	1.14	329435.470942399	365312.077321925
193	193	2015	Newry	298	122.263	325583.793874278	351207.886255996
194	194	2015	Larne	299	2.142	320046.500399353	383563.55024107
195	195	2015	Omagh	300	7.14	346212.855868711	371855.554600042
196	196	2015	Enniskillen	301	2.142	228144.059410627	326487.33680231
197	197	2015	Omagh	302	2.142	255308.46399784	375697.137331313
198	198	2015	Dungannon	303	1.14	268980.974216543	374625.248547329
199	199	2015	Coleraine	304	2.142	287809.934449118	416172.587006543
200	200	2015	Newry	305	1.14	305726.228366985	337879.123560289
201	201	2015	Omagh	306	2.142	253897.590254363	368555.984837431
202	202	2015	Derry	307	9.273	270699.164930223	434469.906645816
203	203	2015	Omagh	308	1.14	255334.11727339	372166.928797092
204	204	2015	Coleraine	309	2.142	288639.765768071	424811.242340116
205	205	2015	Omagh	310	1.14	251243.758272666	376059.453507992
206	206	2015	Omagh	311	387.142	259763.910474787	373104.171806205
207	207	2015	Newtownards	289	3.14	323103.864792442	356136.64213891
208	208	2015	Coleraine	312	2.142	295926.00886683	429974.245682894
209	209	2016	Enniskillen	313	5.14	218395.452666294	346130.514454063
210	210	2016	Newtownards	315	1.14	344731.160778956	350966.163365235
211	211	2016	Omagh	316	1.14	259537.782793417	373533.249620585
212	212	2016	Newry	317	297.263	319951.51888416	336184.709683896
213	213	2016	Omagh	314	2.142	254185.732600216	365600.923045143
214	214	2016	Newtownards	319	10.14	351887.422564595	355473.830799598
215	215	2016	Newtownards	320	10.14	351941.499406612	351484.257000448
216	216	2016	Dungannon	321	3.14	269344.549845397	375249.237107844
217	217	2016	Omagh	318	5.14	250615.711703751	374534.862382328
218	218	2016	Coleraine	322	2.142	283327.754519675	419689.19472417
219	219	2016	Coleraine	323	2.142	291288.937206784	423039.432594205
220	220	2016	Coleraine	324	2.142	287286.085165832	418582.215334101
221	221	2016	Omagh	325	5.14	251416.17705925	373313.804796455
222	222	2016	Newry	326	297.263	317431.132351555	340774.757526085
223	223	2016	Newtownards	327	1.14	338173.039467971	352522.761034471
224	224	2016	Dungannon	328	1.14	255283.625100041	351601.467101784
225	225	2016	Newry	329	6.263	329754.670410419	336560.684587876
226	226	2016	Newry	330	6.263	324418.689467833	345558.984266963
227	227	2016	Newtownards	331	6.263	333419.138733347	358733.873230414
228	228	2016	Newtownards	332	1.14	338728.333576042	363347.01482121
229	229	2016	Newtownards	334	7.14	347368.394884462	347248.853954412
230	230	2016	Dungannon	335	109.142	284099.777687549	373748.260206391
231	231	2016	Dungannon	333	2.142	266612.496550015	360339.369143556
232	232	2016	Newtownards	336	436.14	335681.249111685	361819.791627713
233	233	2016	Omagh	338	49.14	231695.178925923	382898.412739608
234	234	2016	Dungannon	337	2.142	262738.549159935	359158.804152667
235	235	2016	Omagh	341	42.142	261751.141009758	373330.695871177
236	236	2016	Newry	342	6.263	320529.230838798	341566.021400928
237	237	2016	Ballymena	343	42.142	306764.788730534	412760.485934691
238	238	2016	Newry	345	6.263	320054.613622895	353888.289706089
239	239	2016	Coleraine	346	2.142	284898.67035621	421088.718695741
240	240	2016	Newtownards	347	117.14	328779.935353379	356700.263521244
241	241	2016	Dungannon	348	2.142	286804.726331439	370244.982474036
242	242	2016	Enniskillen	350	2.142	235943.137071449	326497.785836961
243	243	2016	Newtownards	351	1.14	341706.519677196	374879.980004493
244	244	2016	Enniskillen	352	5.14	224467.242889195	349716.243523031
245	245	2016	Larne	353	2.142	336798.873467877	396405.121561562
246	246	2016	Newtownards	354	10.14	351999.50318907	358389.622439952
247	247	2016	Newry	355	6.263	326153.108554528	344577.887138828
248	248	2016	Omagh	356	1.14	252376.434892377	384284.039400794
249	249	2016	Newry	357	6.263	318929.755252252	341256.646671504
250	250	2016	Derry	358	9.273	267004.862647234	432091.376905217
251	251	2016	Newry	359	3.14	299247.799231717	321833.095774443
252	252	2016	Newtownards	360	1.14	338703.053457746	375218.525776319
253	253	2016	Dungannon	340	3.14	269228.908044154	375530.350987126
254	254	2016	Dungannon	344	4.14	280260.648680729	356775.502230132
255	255	2016	Newtownards	349	1.14	328429.176944626	358603.018855279
256	256	2016	Ballymena	361	2.1035	311411.078355111	405504.156700879
257	257	2016	Coleraine	362	9.273	290981.125389462	424525.196808727
258	258	2016	Newry	363	117.14	324420.681005693	350974.331080694
259	259	2016	Newtownards	364	117.14	328714.259903681	359412.056307377
260	260	2016	Newry	365	122.263	315694.071640207	346525.230980257
261	261	2016	Newry	367	6.263	317762.938184068	353807.469568358
262	262	2017	Dungannon	368	4.14	276422.915663184	349486.389710037
263	263	2016	Newry	366	4.14	314616.147723367	320013.612707657
264	264	2017	Coleraine	369	2.142	286749.798526484	419452.70339816
265	265	2017	Newry	370	117.14	316968.220827408	335855.109691764
266	266	2017	Newtownards	371	1.14	338978.107355361	354199.113278878
267	267	2017	Newtownards	373	1.14	340876.278433369	344060.318922446
268	268	2017	Newtownards	376	6.263	320968.89498593	356625.252265008
269	269	2017	Enniskillen	375	5.14	203396.286765207	346119.407340533
270	270	2017	Dungannon	377	2.142	263687.671825582	357791.378350554
271	271	2017	Newry	372	4.14	320766.549032837	341137.204756358
